# Supplementary material for: RNAi Screen and Proteomics Reveal NXF1 as a Novel Regulator of IRF5 Signaling
Source: Sci Rep. 2017 Jun 2;7:2683. doi: 10.1038/s41598-017-02857-z (PMC5457443; doi:10.1038/s41598-017-02857-z)
Supplement: Supplementary file 2 — Supplementary Dataset 1 [file 41598_2017_2857_MOESM2_ESM.xls]

## Sheet: AP-MS data
Supplementary Data 1. Complete AP-MS data of IRF5.
Bait	Stimulation	Protein	Gene	In Control	SAINT Score	Repeat 1	Repeat 2
IRF5	R848	IRF5_HUMAN	IRF5		1	141	161
IRF5	R848	CSN3_HUMAN	COPS3		0.99	4	3
IRF5	R848	HNRPF_HUMAN	HNRNPF		0.95	3	2
IRF5	R848	HSP71_HUMAN	HSPA1A		1	39	37
IRF5	R848	CH60_HUMAN	HSPD1		0.99	5	3
IRF5	R848	IF2B1_HUMAN	IGF2BP1		0.96	5	2
IRF5	R848	IRS2_HUMAN	IRS2		0.95	3	2
IRF5	R848	NXF1_HUMAN	NXF1		0.92	2	2
IRF5	R848	RPN1_HUMAN	RPN1		1	4	4
IRF5	R848	HNRPQ_HUMAN	SYNCRIP		0.92	2	2
IRF5	R848	TCPA_HUMAN	TCP1		0.95	3	2
IRF5	R848	RL40_HUMAN	UBA52		0.99	5	3
IRF5	R848	MEP50_HUMAN	WDR77		0.95	2	3
IRF5	R848	YBOX1_HUMAN	YBX1		1	17	11
IRF5	R848	RFA1_HUMAN	RPA1		0.5	1	4
IRF5	R848	CSN8_HUMAN	COPS8		0.5	4	1
IRF5	R848	CSN4_HUMAN	COPS4		0.5	1	4
IRF5	R848	PDIP3_HUMAN	POLDIP3		0.5	4	1
IRF5	R848	MYH9_HUMAN	MYH9		0.49	3	0
IRF5	R848	H2B1B_HUMAN	HIST1H2BB		0.49	3	0
IRF5	R848	MPCP_HUMAN	SLC25A3		0.49	3	0
IRF5	R848	FUBP2_HUMAN	KHSRP		0.49	3	1
IRF5	R848	CE152_HUMAN	CEP152		0.49	0	3
IRF5	R848	VIME_HUMAN	VIM		0.49	3	0
IRF5	R848	RBBP4_HUMAN	RBBP4		0.49	3	0
IRF5	R848	BACH2_HUMAN	BACH2		0.49	3	0
IRF5	R848	LS14A_HUMAN	LSM14A		0.49	0	3
IRF5	R848	KCNQ5_HUMAN	KCNQ5		0.49	0	3
IRF5	R848	TIF1B_HUMAN	TRIM28		0.49	3	0
IRF5	R848	SMN_HUMAN	SMN1;SMN2		0.49	3	1
IRF5	R848	DDX28_HUMAN	DDX28		0.46	2	1
IRF5	R848	PRDX2_HUMAN	PRDX2		0.46	2	0
IRF5	R848	RS7_HUMAN	RPS7		0.46	2	1
IRF5	R848	TAF4_HUMAN	TAF4		0.46	2	0
IRF5	R848	RUVB2_HUMAN	RUVBL2		0.46	2	0
IRF5	R848	MYH10_HUMAN	MYH10		0.46	2	0
IRF5	R848	WDR6_HUMAN	WDR6		0.46	2	0
IRF5	R848	KITH_HUMAN	TK1		0.46	2	0
IRF5	R848	SERA_HUMAN	PHGDH		0.46	0	2
IRF5	R848	TBR1_HUMAN	TBR1		0.46	2	0
IRF5	R848	CSN1_HUMAN	GPS1		0.46	0	2
IRF5	R848	TRY3_HUMAN	PRSS3		0.46	2	1
IRF5	R848	TXNL1_HUMAN	TXNL1		0.46	1	2
IRF5	R848	PSME3_HUMAN	PSME3		0.46	2	0
IRF5	R848	ST38L_HUMAN	STK38L		0.46	0	2
IRF5	R848	NFKB2_HUMAN	NFKB2		0.46	0	2
IRF5	R848	FXR1_HUMAN	FXR1		0.46	2	0
IRF5	R848	QCR2_HUMAN	UQCRC2		0	1	0
IRF5	R848	DLGP5_HUMAN	DLGAP5		0	1	0
IRF5	R848	TR112_HUMAN	TRMT112		0	1	0
IRF5	R848	IMDH2_HUMAN	IMPDH2		0	1	0
IRF5	R848	KPYM_HUMAN	PKM		0	1	1
IRF5	R848	FA83D_HUMAN	FAM83D		0	1	0
IRF5	R848	RT27_HUMAN	MRPS27		0	0	1
IRF5	R848	VPS35_HUMAN	VPS35		0	1	0
IRF5	R848	AIP_HUMAN	AIP		0	1	0
IRF5	R848	NOP58_HUMAN	NOP58		0	1	0
IRF5	R848	PUR6_HUMAN	PAICS		0	1	0
IRF5	R848	UBP2L_HUMAN	UBAP2L		0	0	1
IRF5	R848	B4DX49_HUMAN	B4DX49_HUMAN		0	1	1
IRF5	R848	MYH11_HUMAN	MYH11		0	1	0
IRF5	R848	SYTM_HUMAN	TARS2		0	1	0
IRF5	R848	CO1A1_HUMAN	COL1A1		0	0	1
IRF5	R848	RS14_HUMAN	RPS14		0	1	0
IRF5	R848	DCA11_HUMAN	DCAF11		0	1	0
IRF5	R848	RIOK1_HUMAN	RIOK1		0	0	1
IRF5	R848	RINI_HUMAN	RNH1		0	0	1
IRF5	R848	ZN548_HUMAN	ZNF548		0	0	1
IRF5	R848	PABP2_HUMAN	PABPN1		0	0	1
IRF5	R848	MATR3_HUMAN	MATR3		0	1	0
IRF5	R848	ZN207_HUMAN	ZNF207		0	1	0
IRF5	R848	HNRCL_HUMAN	HNRNPCL1		0	1	0
IRF5	R848	TR150_HUMAN	THRAP3		0	1	0
IRF5	R848	ADT2_HUMAN	SLC25A5		0	1	1
IRF5	R848	RUVB1_HUMAN	RUVBL1		0	1	0
IRF5	R848	NSUN2_HUMAN	NSUN2		0	0	1
IRF5	R848	FUS_HUMAN	FUS		0	1	0
IRF5	R848	PIP_HUMAN	PIP		0	0	1
IRF5	R848	LRC59_HUMAN	LRRC59		0	0	1
IRF5	R848	FBX30_HUMAN	FBXO30		0	1	0
IRF5	R848	CPIN1_HUMAN	CIAPIN1		0	1	0
IRF5	R848	CSN6_HUMAN	COPS6		0	0	1
IRF5	R848	CAF1B_HUMAN	CHAF1B		0	1	1
IRF5	R848	IMA1_HUMAN	KPNA2		0	1	0
IRF5	R848	MEPCE_HUMAN	MEPCE		0	0	1
IRF5	R848	M3K14_HUMAN	M3K14_HUMAN		0	0	1
IRF5	R848	K6PP_HUMAN	PFKP		0	0	1
IRF5	R848	YTHD2_HUMAN	YTHDF2		0	0	1
IRF5	R848	PCBP1_HUMAN	PCBP1		0	0	1
IRF5	R848	ARAF_HUMAN	ARAF		0	1	0
IRF5	R848	PABP4_HUMAN	PABPC4		0	0	1
IRF5	R848	SQSTM_HUMAN	SQSTM1		0	1	1
IRF5	R848	H2A1A_HUMAN	HIST1H2AA		0	1	0
IRF5	R848	PTOV1_HUMAN	PTOV1		0	1	0
IRF5	R848	PPM1A_HUMAN	PPM1A		0	1	0
IRF5	R848	TRAP1_HUMAN	TRAP1		0	1	1
IRF5	R848	RM04_HUMAN	MRPL4		0	1	0
IRF5	R848	LRC47_HUMAN	LRRC47		0	1	0
IRF5	R848	FOXC1_HUMAN	FOXC1		0	1	0
IRF5	R848	PRC2B_HUMAN	PRRC2B		0	1	1
IRF5	R848	ACOT8_HUMAN	ACOT8		0	1	0
IRF5	R848	CB044_HUMAN	C2orf44		0	1	0
IRF5	R848	HIC1_HUMAN	HIC1		0	0	1
IRF5	R848	TAB1_HUMAN	TAB1		0	1	1
IRF5	R848	ZN326_HUMAN	ZNF326		0	1	0
IRF5	R848	ACTA_HUMAN	ACTA2	Yes		2	8
IRF5	R848	AIFM1_HUMAN	AIFM1	Yes		2	1
IRF5	R848	THOC4_HUMAN	ALYREF	Yes		1	0
IRF5	R848	ANXA1_HUMAN	ANXA1	Yes		1	0
IRF5	R848	ATD3A_HUMAN	ATAD3A	Yes		1	2
IRF5	R848	ATPA_HUMAN	ATP5A1	Yes		2	1
IRF5	R848	ATPB_HUMAN	ATP5B	Yes		2	0
IRF5	R848	BAG2_HUMAN	BAG2	Yes		1	1
IRF5	R848	CK084_HUMAN	C11orf84	Yes		1	1
IRF5	R848	PYR1_HUMAN	CAD	Yes		0	1
IRF5	R848	CATA_HUMAN	CAT	Yes		1	1
IRF5	R848	TCPB_HUMAN	CCT2	Yes		5	2
IRF5	R848	TCPG_HUMAN	CCT3	Yes		0	2
IRF5	R848	TCPD_HUMAN	CCT4	Yes		1	2
IRF5	R848	TCPE_HUMAN	CCT5	Yes		1	3
IRF5	R848	TCPZ_HUMAN	CCT6A	Yes		3	2
IRF5	R848	TCPH_HUMAN	CCT7	Yes		1	2
IRF5	R848	TCPQ_HUMAN	CCT8	Yes		4	2
IRF5	R848	CHTOP_HUMAN	CHTOP	Yes		2	0
IRF5	R848	ICLN_HUMAN	CLNS1A	Yes		6	6
IRF5	R848	CSDE1_HUMAN	CSDE1	Yes		1	0
IRF5	R848	DBPA_HUMAN	DBPA_HUMAN	Yes		10	6
IRF5	R848	DDX17_HUMAN	DDX17	Yes		4	3
IRF5	R848	DDX3X_HUMAN	DDX3X	Yes		2	0
IRF5	R848	DDX5_HUMAN	DDX5	Yes		0	2
IRF5	R848	ODO2_HUMAN	DLST	Yes		2	0
IRF5	R848	DNJA1_HUMAN	DNAJA1	Yes		1	0
IRF5	R848	DNJA3_HUMAN	DNAJA3	Yes		0	4
IRF5	R848	EF1A1_HUMAN	EEF1A1	Yes		19	21
IRF5	R848	IF4A1_HUMAN	EIF4A1	Yes		1	1
IRF5	R848	ELAV1_HUMAN	ELAVL1	Yes		1	0
IRF5	R848	EMD_HUMAN	EMD	Yes		0	1
IRF5	R848	H90B3_HUMAN	H90B3_HUMAN	Yes		0	1
IRF5	R848	H12_HUMAN	HIST1H1C	Yes		3	2
IRF5	R848	H2B1A_HUMAN	HIST1H2BA	Yes		1	0
IRF5	R848	ROA3_HUMAN	HNRNPA3	Yes		1	0
IRF5	R848	HNRPC_HUMAN	HNRNPC	Yes		4	3
IRF5	R848	HNRH1_HUMAN	HNRNPH1	Yes		5	6
IRF5	R848	HNRPK_HUMAN	HNRNPK	Yes		1	2
IRF5	R848	HNRPM_HUMAN	HNRNPM	Yes		1	1
IRF5	R848	HNRPR_HUMAN	HNRNPR	Yes		2	1
IRF5	R848	HNRPU_HUMAN	HNRNPU	Yes		19	17
IRF5	R848	HNRL2_HUMAN	HNRNPUL2	Yes		1	0
IRF5	R848	HS90B_HUMAN	HSP90AB1	Yes		0	2
IRF5	R848	HS71L_HUMAN	HSPA1L	Yes		35	28
IRF5	R848	HSP72_HUMAN	HSPA2	Yes		6	7
IRF5	R848	GRP78_HUMAN	HSPA5	Yes		25	23
IRF5	R848	HSP76_HUMAN	HSPA6	Yes		2	1
IRF5	R848	HSP7C_HUMAN	HSPA8	Yes		37	29
IRF5	R848	GRP75_HUMAN	HSPA9	Yes		33	19
IRF5	R848	IMA2_HUMAN	KPNA2	Yes		9	4
IRF5	R848	LARP4_HUMAN	LARP4	Yes		1	0
IRF5	R848	LMNB1_HUMAN	LMNB1	Yes		0	1
IRF5	R848	MCM5_HUMAN	MCM5	Yes		1	1
IRF5	R848	PABP1_HUMAN	PABPC1	Yes		1	2
IRF5	R848	PCNA_HUMAN	PCNA	Yes		2	0
IRF5	R848	F263_HUMAN	PFKFB3	Yes		0	1
IRF5	R848	K6PL_HUMAN	PFKL	Yes		2	3
IRF5	R848	PPM1G_HUMAN	PPM1G	Yes		1	0
IRF5	R848	2AAA_HUMAN	PPP2R1A	Yes		2	0
IRF5	R848	PRDX4_HUMAN	PRDX4	Yes		2	2
IRF5	R848	ANM5_HUMAN	PRMT5	Yes		20	20
IRF5	R848	PRP31_HUMAN	PRPF31	Yes		5	3
IRF5	R848	PRC2A_HUMAN	PRRC2A	Yes		10	4
IRF5	R848	PRC2C_HUMAN	PRRC2C	Yes		3	0
IRF5	R848	TRY1_HUMAN	PRSS1	Yes		1	0
IRF5	R848	PRS4_HUMAN	PSMC1	Yes		2	1
IRF5	R848	PRS7_HUMAN	PSMC2	Yes		3	2
IRF5	R848	PRS6A_HUMAN	PSMC3	Yes		2	0
IRF5	R848	RL13_HUMAN	RPL13	Yes		0	1
IRF5	R848	RL23A_HUMAN	RPL23A	Yes		1	0
IRF5	R848	RL29_HUMAN	RPL29	Yes		1	1
IRF5	R848	RL6_HUMAN	RPL6	Yes		0	1
IRF5	R848	RL7_HUMAN	RPL7	Yes		1	0
IRF5	R848	RS2_HUMAN	RPS2	Yes		1	0
IRF5	R848	RS3_HUMAN	RPS3	Yes		2	0
IRF5	R848	RS3A_HUMAN	RPS3A	Yes		2	0
IRF5	R848	RSSA_HUMAN	RPSA	Yes		2	2
IRF5	R848	AAAT_HUMAN	SLC1A5	Yes		2	0
IRF5	R848	CMC1_HUMAN	SLC25A12	Yes		2	0
IRF5	R848	CMC2_HUMAN	SLC25A13	Yes		4	2
IRF5	R848	STK38_HUMAN	STK38	Yes		4	7
IRF5	R848	TBB3_HUMAN	TBB3_HUMAN	Yes		4	2
IRF5	R848	TBA1A_HUMAN	TUBA1A	Yes		15	11
IRF5	R848	TBB5_HUMAN	TUBB	Yes		6	4
IRF5	R848	TBB1_HUMAN	TUBB1	Yes		5	3
IRF5	R848	TBB2A_HUMAN	TUBB2A	Yes		12	10
IRF5	R848	TBB4A_HUMAN	TUBB4A	Yes		7	4
IRF5	R848	TBB4B_HUMAN	TUBB4B	Yes		4	3
IRF5	R848	TBB6_HUMAN	TUBB6	Yes		2	1
IRF5	R848	TBG1_HUMAN	TUBG1	Yes		1	0
IRF5	R848	UBA1_HUMAN	UBA1	Yes		3	0
IRF5	R848	UMPS_HUMAN	UMPS	Yes		1	1
IRF5	R848	XRCC6_HUMAN	XRCC6	Yes		1	0
IRF5	R848	YMEL1_HUMAN	YME1L1	Yes		1	0
IRF5	mock	IRF5_HUMAN	IRF5	No	1	187	185
IRF5	mock	CE152_HUMAN	CEP152	No	0.99	6	3
IRF5	mock	CSN1_HUMAN	GPS1	No	0.95	3	2
IRF5	mock	HNRPF_HUMAN	HNRNPF	No	0.99	4	3
IRF5	mock	HSP71_HUMAN	HSPA1A	No	1	71	40
IRF5	mock	FUBP2_HUMAN	KHSRP	No	0.95	5	2
IRF5	mock	KPYM_HUMAN	PKM	No	0.95	4	2
IRF5	mock	PTBP1_HUMAN	PTBP1	No	0.91	2	2
IRF5	mock	RFA1_HUMAN	RPA1	No	1	12	9
IRF5	mock	RPN1_HUMAN	RPN1	No	0.95	4	2
IRF5	mock	TCPA_HUMAN	TCP1	No	0.95	11	2
IRF5	mock	RL40_HUMAN	UBA52	No	0.91	2	2
IRF5	mock	YBOX1_HUMAN	YBX1	No	1	9	7
IRF5	mock	CH60_HUMAN	HSPD1	No	0.5	5	1
IRF5	mock	IF2B1_HUMAN	IGF2BP1	No	0.5	5	1
IRF5	mock	TIF1B_HUMAN	TRIM28	No	0.5	4	0
IRF5	mock	HNRPQ_HUMAN	SYNCRIP	No	0.49	3	1
IRF5	mock	PDIP3_HUMAN	POLDIP3	No	0.49	3	0
IRF5	mock	LS14A_HUMAN	LSM14A	No	0.49	3	0
IRF5	mock	IMDH2_HUMAN	IMPDH2	No	0.49	3	0
IRF5	mock	KNTC1_HUMAN	KNTC1	No	0.49	3	0
IRF5	mock	RUVB1_HUMAN	RUVBL1	No	0.45	1	2
IRF5	mock	IRS2_HUMAN	IRS2	No	0.45	2	1
IRF5	mock	C1TC_HUMAN	MTHFD1	No	0.45	2	1
IRF5	mock	MCM3_HUMAN	MCM3	No	0.45	2	0
IRF5	mock	DHSA_HUMAN	SDHA	No	0.45	2	0
IRF5	mock	SF01_HUMAN	SF1	No	0.45	2	0
IRF5	mock	ZN548_HUMAN	ZNF548	No	0.45	2	0
IRF5	mock	SERA_HUMAN	PHGDH	No	0.45	0	2
IRF5	mock	BACH2_HUMAN	BACH2	No	0.45	0	2
IRF5	mock	TRY3_HUMAN	PRSS3	No	0.45	2	1
IRF5	mock	KCNQ5_HUMAN	KCNQ5	No	0.45	0	2
IRF5	mock	RBM39_HUMAN	RBM39	No	0.45	2	0
IRF5	mock	PABP4_HUMAN	PABPC4	No	0.45	2	1
IRF5	mock	FXR1_HUMAN	FXR1	No	0.45	2	1
IRF5	mock	HIC1_HUMAN	HIC1	No	0.45	0	2
IRF5	mock	CO1A2_HUMAN	COL1A2	No	0	0	1
IRF5	mock	FA83D_HUMAN	FAM83D	No	0	1	0
IRF5	mock	TAB1_HUMAN	TAB1	No	0	1	1
IRF5	mock	CSN4_HUMAN	COPS4	No	0	1	0
IRF5	mock	APC_HUMAN	APC	No	0	0	1
IRF5	mock	PWP1_HUMAN	PWP1	No	0	1	0
IRF5	mock	UBP2L_HUMAN	UBAP2L	No	0	0	1
IRF5	mock	CSN2_HUMAN	COPS2	No	0	1	0
IRF5	mock	B4DX49_HUMAN	B4DX49_HUMAN	No	0	1	0
IRF5	mock	PABP2_HUMAN	PABPN1	No	0	0	1
IRF5	mock	EI2BD_HUMAN	EIF2B4	No	0	1	0
IRF5	mock	CO1A1_HUMAN	COL1A1	No	0	0	1
IRF5	mock	RINI_HUMAN	RNH1	No	0	0	1
IRF5	mock	VIME_HUMAN	VIM	No	0	1	0
IRF5	mock	RUVB2_HUMAN	RUVBL2	No	0	0	1
IRF5	mock	ERN1_HUMAN	ERN1	No	0	1	0
IRF5	mock	FUS_HUMAN	FUS	No	0	1	0
IRF5	mock	PIP_HUMAN	PIP	No	0	0	1
IRF5	mock	FBX30_HUMAN	FBXO30	No	0	1	0
IRF5	mock	P53_HUMAN	TP53	No	0	1	1
IRF5	mock	TBR1_HUMAN	TBR1	No	0	1	0
IRF5	mock	CAF1B_HUMAN	CHAF1B	No	0	1	1
IRF5	mock	P4HA1_HUMAN	P4HA1	No	0	1	1
IRF5	mock	NXF1_HUMAN	NXF1	No	0	1	0
IRF5	mock	LG3BP_HUMAN	LGALS3BP	No	0	1	0
IRF5	mock	CDC23_HUMAN	CDC23	No	0	1	0
IRF5	mock	SQSTM_HUMAN	SQSTM1	No	0	1	1
IRF5	mock	TRAP1_HUMAN	TRAP1	No	0	1	1
IRF5	mock	LRC47_HUMAN	LRRC47	No	0	1	0
IRF5	mock	FOXC1_HUMAN	FOXC1	No	0	1	0
IRF5	mock	ISK5_HUMAN	SPINK5	No	0	1	0
IRF5	mock	ZN326_HUMAN	ZNF326	No	0	1	0
IRF5	mock	YTHD2_HUMAN	YTHDF2	No	0	0	1
IRF5	mock	ACTA_HUMAN	ACTA2	Yes		0	3
IRF5	mock	AIFM1_HUMAN	AIFM1	Yes		3	3
IRF5	mock	ATD3A_HUMAN	ATAD3A	Yes		3	3
IRF5	mock	ATD3B_HUMAN	ATAD3B	Yes		2	0
IRF5	mock	ATPA_HUMAN	ATP5A1	Yes		3	4
IRF5	mock	ATPB_HUMAN	ATP5B	Yes		3	1
IRF5	mock	CK084_HUMAN	C11orf84	Yes		0	1
IRF5	mock	PYR1_HUMAN	CAD	Yes		1	2
IRF5	mock	TCPB_HUMAN	CCT2	Yes		6	2
IRF5	mock	TCPG_HUMAN	CCT3	Yes		2	2
IRF5	mock	TCPD_HUMAN	CCT4	Yes		2	1
IRF5	mock	TCPE_HUMAN	CCT5	Yes		10	2
IRF5	mock	TCPZ_HUMAN	CCT6A	Yes		7	2
IRF5	mock	TCPH_HUMAN	CCT7	Yes		2	2
IRF5	mock	TCPQ_HUMAN	CCT8	Yes		3	3
IRF5	mock	CSDE1_HUMAN	CSDE1	Yes		1	0
IRF5	mock	CSK_HUMAN	CSK	Yes		1	0
IRF5	mock	DBPA_HUMAN	DBPA_HUMAN	Yes		13	5
IRF5	mock	DDB1_HUMAN	DDB1	Yes		3	0
IRF5	mock	DDX17_HUMAN	DDX17	Yes		5	4
IRF5	mock	DDX3X_HUMAN	DDX3X	Yes		4	0
IRF5	mock	DDX5_HUMAN	DDX5	Yes		0	3
IRF5	mock	ODO2_HUMAN	DLST	Yes		1	0
IRF5	mock	EF1A1_HUMAN	EEF1A1	Yes		22	27
IRF5	mock	EF2_HUMAN	EEF2	Yes		3	4
IRF5	mock	IF4A1_HUMAN	EIF4A1	Yes		0	1
IRF5	mock	H90B3_HUMAN	H90B3_HUMAN	Yes		1	1
IRF5	mock	HDX_HUMAN	HDX	Yes		1	0
IRF5	mock	H12_HUMAN	HIST1H1C	Yes		2	1
IRF5	mock	HNRH1_HUMAN	HNRNPH1	Yes		9	4
IRF5	mock	HNRPK_HUMAN	HNRNPK	Yes		2	1
IRF5	mock	HNRPM_HUMAN	HNRNPM	Yes		0	1
IRF5	mock	HNRPR_HUMAN	HNRNPR	Yes		2	0
IRF5	mock	HNRPU_HUMAN	HNRNPU	Yes		18	19
IRF5	mock	HNRL1_HUMAN	HNRNPUL1	Yes		1	0
IRF5	mock	HS90B_HUMAN	HSP90AB1	Yes		3	2
IRF5	mock	HS71L_HUMAN	HSPA1L	Yes		36	30
IRF5	mock	HSP72_HUMAN	HSPA2	Yes		7	8
IRF5	mock	GRP78_HUMAN	HSPA5	Yes		29	21
IRF5	mock	HSP76_HUMAN	HSPA6	Yes		2	2
IRF5	mock	HSP7C_HUMAN	HSPA8	Yes		59	32
IRF5	mock	GRP75_HUMAN	HSPA9	Yes		26	19
IRF5	mock	HS105_HUMAN	HSPH1	Yes		2	1
IRF5	mock	IMA2_HUMAN	IMA2_HUMAN	Yes		12	5
IRF5	mock	LARP4_HUMAN	LARP4	Yes		1	0
IRF5	mock	LTV1_HUMAN	LTV1	Yes		2	2
IRF5	mock	MCM5_HUMAN	MCM5	Yes		1	1
IRF5	mock	MCM7_HUMAN	MCM7	Yes		3	0
IRF5	mock	MLTK_HUMAN	MLTK_HUMAN	Yes		4	0
IRF5	mock	PABP1_HUMAN	PABPC1	Yes		5	3
IRF5	mock	K6PL_HUMAN	PFKL	Yes		1	1
IRF5	mock	PPM1G_HUMAN	PPM1G	Yes		0	2
IRF5	mock	2AAA_HUMAN	PPP2R1A	Yes		1	0
IRF5	mock	KAP0_HUMAN	PRKAR1A	Yes		0	1
IRF5	mock	ANM5_HUMAN	PRMT5	Yes		24	20
IRF5	mock	PRP31_HUMAN	PRPF31	Yes		2	3
IRF5	mock	PRC2A_HUMAN	PRRC2A	Yes		6	4
IRF5	mock	PRC2C_HUMAN	PRRC2C	Yes		3	1
IRF5	mock	PRS4_HUMAN	PSMC1	Yes		4	2
IRF5	mock	PRS7_HUMAN	PSMC2	Yes		1	1
IRF5	mock	PRS6A_HUMAN	PSMC3	Yes		2	2
IRF5	mock	PSMD2_HUMAN	PSMD2	Yes		1	0
IRF5	mock	RL29_HUMAN	RPL29	Yes		1	0
IRF5	mock	AAAT_HUMAN	SLC1A5	Yes		2	0
IRF5	mock	CMC1_HUMAN	SLC25A12	Yes		3	1
IRF5	mock	CMC2_HUMAN	SLC25A13	Yes		6	2
IRF5	mock	STK38_HUMAN	STK38	Yes		7	5
IRF5	mock	TBB3_HUMAN	TBB3_HUMAN	Yes		5	2
IRF5	mock	TBA1A_HUMAN	TUBA1A	Yes		12	14
IRF5	mock	TBB5_HUMAN	TUBB	Yes		8	5
IRF5	mock	TBB1_HUMAN	TUBB1	Yes		4	5
IRF5	mock	TBB2A_HUMAN	TUBB2A	Yes		21	14
IRF5	mock	TBB4A_HUMAN	TUBB4A	Yes		3	2
IRF5	mock	TBB4B_HUMAN	TUBB4B	Yes		5	3
IRF5	mock	TBB6_HUMAN	TUBB6	Yes		3	1
IRF5	mock	UBA1_HUMAN	UBA1	Yes		1	0
IRF5	mock	UMPS_HUMAN	UMPS	Yes		2	1
IRF5	mock	XRCC5_HUMAN	XRCC5	Yes		1	0
IRF5	mock	XRCC6_HUMAN	XRCC6	Yes		3	0
IRF5	mock	YMEL1_HUMAN	YME1L1	Yes		1	0
