# Supplementary material for: RNAi Screen and Proteomics Reveal NXF1 as a Novel Regulator of IRF5 Signaling
Source: Sci Rep. 2017 Jun 2;7:2683. doi: 10.1038/s41598-017-02857-z (PMC5457443; doi:10.1038/s41598-017-02857-z)
Supplement: Supplementary file 3 — Supplementary Dataset 2 [file 41598_2017_2857_MOESM3_ESM.xls]

## Sheet: siRNA pool screen
Supplementary Data 2. RNAi screening using pooled siRNA duplexes.
				Replicate 1						Replicate 2						Replicate 3
Symbol	Entrez gene ID	Genbank Accession No.	Catalog No.	Luc/CTG Ratio	control	normalization	Log transforamton	z-score		Luc/CTG Ratio	control	normalization	Log transforamton	z-score		Luc/CTG Ratio	control	normalization	Log transforamton	z-score
TLR7	51284	NM_016562	M-004714-01	0.000189457	0.00122319	0.154888	-0.809983	-2.74634		0.00020595	0.000957419	0.215109	-0.667341	-2.2067		0.000165897	0.00143392	0.115695	-0.936686	-3.01165
ASB11	140456	NM_001012428	M-013267-02	0.000296105	0.00118799	0.249248	-0.603369	-2.02261		0.000311606	0.00149948	0.20781	-0.682334	-2.25871		0.00027766	0.00159639	0.17393	-0.759625	-2.43549
CBLL1	79872	NM_024814	M-007069-00	0.000283168	0.00150035	0.188735	-0.724148	-2.44568		0.000332164	0.0015753	0.210857	-0.676011	-2.23678		0.00024926	0.00147228	0.169301	-0.771339	-2.47361
CNGA1	1259	NM_000087	M-006158-01	0.00042879	0.00211685	0.20256	-0.693446	-2.33813		0.000385732	0.00210791	0.182992	-0.737567	-2.45029		0.000330707	0.00183055	0.18066	-0.743139	-2.38184
EXOSC10	5394	NM_002685	M-010904-00	0.000635351	0.00331639	0.191579	-0.717652	-2.42292		0.000618693	0.00281323	0.219923	-0.65773	-2.17337		0.000543777	0.00283782	0.191618	-0.717564	-2.29862
FBXO34	55030	NM_017943	M-020989-00	0.000343731	0.00150035	0.229101	-0.639973	-2.15082		0.000344277	0.0015753	0.218547	-0.660456	-2.18282		0.000321299	0.00147228	0.218231	-0.661083	-2.11483
GPR85	54329	NM_018970	M-005605-01	0.000696798	0.00331639	0.210107	-0.67756	-2.28248		0.000340879	0.00281323	0.12117	-0.916605	-3.07129		0.000651077	0.00283782	0.229429	-0.639352	-2.04412
GRID2	2895	NM_001510	M-006188-01	0.000513474	0.00222003	0.231292	-0.63584	-2.13635		0.000666268	0.0028144	0.236736	-0.625737	-2.0624		0.000422752	0.00200868	0.210463	-0.676824	-2.16606
HERC1	8925	NM_003922	M-007181-02	0.000293266	0.00118799	0.246858	-0.607552	-2.03726		0.000292626	0.00149948	0.195152	-0.709627	-2.35337		0.000353293	0.00159639	0.221308	-0.655003	-2.09505
HUWE1	10075	NM_031407	M-007185-01	0.000155946	0.00118799	0.131268	-0.881841	-2.99805		0.000207694	0.00149948	0.138511	-0.858517	-2.86981		0.000154953	0.00159639	0.0970651	-1.01294	-3.25977
PCSK9	255738	NM_174936	M-005989-01	0.000334485	0.00155138	0.215606	-0.66634	-2.24318		0.000333717	0.00171016	0.195138	-0.709659	-2.35349		0.000284498	0.00166823	0.170539	-0.768177	-2.46332
IKBKG	8517	NM_003639	M-003767-00	0.000261006	0.00331639	0.0787018	-1.10402	-3.77629		0.000425509	0.00281323	0.151253	-0.820297	-2.73724		0.000263467	0.00283782	0.0928414	-1.03226	-3.32264
KCNN2	3781	NM_170775	M-006269-02	0.000449928	0.00211685	0.212546	-0.672547	-2.26493		0.000450283	0.00210791	0.213616	-0.670367	-2.2172		0.000345505	0.00183055	0.188744	-0.724127	-2.31998
MAP2K2	5605	NM_030662	M-003573-03	0.000661895	0.00331639	0.199583	-0.699877	-2.36066		0.000613691	0.00281323	0.218145	-0.661256	-2.1856		0.00066926	0.00283782	0.235836	-0.627389	-2.00519
RIPK2	8767	NM_003821	M-003602-00	0.000507872	0.00222003	0.228768	-0.640604	-2.15303		0.000646532	0.0028144	0.229723	-0.638796	-2.10769		0.000459836	0.00200868	0.228925	-0.640307	-2.04723
MMP24	10893	NM_006690	M-005963-02	0.000378815	0.00222003	0.170635	-0.767932	-2.59904		0.000543653	0.0028144	0.193168	-0.714064	-2.36876		0.0003507	0.00200868	0.174593	-0.757974	-2.43012
NEK7	140609	NM_133494	M-003795-02	0.000727765	0.00331639	0.219445	-0.658675	-2.21633		0.000502121	0.00281323	0.178486	-0.748397	-2.48785		0.000609375	0.00283782	0.214734	-0.668099	-2.13766
PANK4	55229	NM_018216	M-006759-00	0.000401353	0.00331639	0.121021	-0.917139	-3.12169		0.000309412	0.00281323	0.109985	-0.958667	-3.21718		0.000306326	0.00283782	0.107944	-0.9668	-3.10964
PSMA2	5683	NM_002787	M-011757-01	0.000226689	0.00222003	0.102111	-0.990927	-3.38016		0.000346384	0.0028144	0.123075	-0.909828	-3.04778		0.000233794	0.00200868	0.116392	-0.934076	-3.00315
PSMA5	5686	NM_002790	M-011359-00	0.000359962	0.00222003	0.162143	-0.790101	-2.6767		0.000679941	0.0028144	0.241594	-0.616915	-2.0318		0.000356098	0.00200868	0.17728	-0.75134	-2.40853
PSMA7	5688	NM_002792	M-004209-00	0.000394015	0.00222003	0.177482	-0.750845	-2.53919		0.00052535	0.0028144	0.186665	-0.728937	-2.42035		0.000395477	0.00200868	0.196885	-0.705788	-2.2603
PSMB1	5689	NM_002793	M-011361-00	0.000391743	0.00155138	0.252514	-0.597715	-2.0028		0.000410851	0.00171016	0.240241	-0.619352	-2.04025		0.000253487	0.00166823	0.15195	-0.8183	-2.62642
MYD88	4615	NM_002468	M-004769-01	0.000250454	0.00211685	0.118314	-0.926962	-3.1561		0.000291255	0.00210791	0.138172	-0.859579	-2.87349		0.000207895	0.00183055	0.11357	-0.944737	-3.03785
PSMB6	5694	NM_002798	M-006020-00	0.000192556	0.00222003	0.0867359	-1.0618	-3.62842		0.000386005	0.0028144	0.137154	-0.862793	-2.88464		0.000185736	0.00200868	0.0924667	-1.03401	-3.32836
RNF26	79102	NM_032015	M-007060-01	0.000303605	0.00150035	0.202356	-0.693883	-2.33966		0.000313659	0.0015753	0.19911	-0.700906	-2.32313		0.000275393	0.00147228	0.187052	-0.728039	-2.33271
SOCS2	8835	NM_003877	M-017604-00	0.000228337	0.00118799	0.192203	-0.716239	-2.41797		0.000260485	0.00149948	0.173717	-0.760159	-2.52865		0.000361812	0.00159639	0.226645	-0.644655	-2.06137
SPSB3	90864	NM_080861	M-017713-01	0.000234638	0.00150035	0.156389	-0.805793	-2.73167		0.000258409	0.0015753	0.164038	-0.785056	-2.615		0.000256563	0.00147228	0.174262	-0.758797	-2.4328
TMPRSS2	7113	NM_005656	M-006048-01	0.000276887	0.00155138	0.178479	-0.748414	-2.53068		0.000263405	0.00171016	0.154023	-0.812414	-2.70989		0.000187436	0.00166823	0.112356	-0.949402	-3.05303
DHX58	79132	NM_024119	M-010582-04	0.00048698	0.00222003	0.219358	-0.658847	-2.21694		0.000653679	0.0028144	0.232262	-0.634022	-2.09113		0.00043509	0.00200868	0.216605	-0.664331	-2.1254
UBE2D3	7323	NM_181893	M-008478-02	0.000184195	0.00118799	0.155047	-0.809537	-2.74478		0.000298855	0.00149948	0.199306	-0.70048	-2.32165		0.000215621	0.00159639	0.135068	-0.869448	-2.79286
UBE2T	29089	NM_014176	M-004898-01	0.000336879	0.00150035	0.224534	-0.648718	-2.18146		0.000273315	0.0015753	0.1735	-0.760701	-2.53053		0.000322881	0.00147228	0.219306	-0.658949	-2.10789
UBR5	51366	NM_015902	M-007189-02	0.000349301	0.00150035	0.232813	-0.632992	-2.12637		0.000264787	0.0015753	0.168086	-0.774468	-2.57828		0.000333154	0.00147228	0.226284	-0.645346	-2.06362
CASP1	834	NM_033295	M-004401-03	0.000404936	0.00155138	0.261017	-0.583331	-1.95241		0.000257214	0.00171016	0.150403	-0.822743	-2.74572		0.000262608	0.00166823	0.157417	-0.802947	-2.57646
CNR2	1269	NM_001841	M-005469-01	0.00061226	0.00331639	0.184616	-0.73373	-2.47924		0.000956011	0.00281323	0.339827	-0.468742	-1.51785		0.000578222	0.00283782	0.203756	-0.69089	-2.21183
CUL2	8453	NM_003591	M-007277-00	0.000372304	0.00150035	0.248145	-0.605294	-2.02935		0.00032772	0.0015753	0.208036	-0.681861	-2.25706		0.000370495	0.00147228	0.251647	-0.599209	-1.91349
GRK4	2868	NM_005307	M-004625-00	0.000517494	0.00331639	0.156041	-0.806761	-2.73505		0.000853813	0.00281323	0.303499	-0.517842	-1.68816		0.000470912	0.00283782	0.165942	-0.780044	-2.50193
HK2	3099	NM_000189	M-006735-01	0.000166529	0.000748678	0.22243	-0.652806	-2.19578		0.000143574	0.000743484	0.19311	-0.714194	-2.36922		0.00021435	0.000609788	0.351515	-0.454056	-1.44116
LOC729974	729974	XM_001131933	M-180651-01	0.000328608	0.00150035	0.219021	-0.659514	-2.21927		0.000348614	0.0015753	0.2213	-0.655019	-2.16396		0.000363469	0.00147228	0.246874	-0.607525	-1.94055
NXF1	10482	NM_006362	M-013680-04	0.000936123	0.00331639	0.282271	-0.549333	-1.83333		0.000576276	0.00281323	0.204845	-0.688575	-2.28035		0.000658311	0.00283782	0.231978	-0.634553	-2.0285
MRGPRG	386746	XM_001126608	M-180633-00	0.000182824	0.000787362	0.232198	-0.634142	-2.1304		0.000165707	0.000745694	0.222219	-0.65322	-2.15772		0.000194897	0.000795884	0.244881	-0.611044	-1.95201
PSMA1	5682	NM_002786	M-010123-01	0.00027254	0.00155138	0.175676	-0.755286	-2.55475		0.000308469	0.00171016	0.180374	-0.743825	-2.47199		0.000419092	0.00166823	0.25122	-0.599946	-1.91589
PSMB4	5692	NM_002796	M-011362-00	0.000518802	0.00211685	0.245081	-0.61069	-2.04825		0.000302247	0.00210791	0.143387	-0.84349	-2.81769		0.000516433	0.00183055	0.282118	-0.549569	-1.75196
TACR3	6870	NM_001059	M-005735-00	0.000195148	0.000787362	0.24785	-0.605811	-2.03116		0.000156475	0.000745694	0.209838	-0.678115	-2.24407		0.000192003	0.000795884	0.241245	-0.617542	-1.97315
TNIK	23043	NM_015028	M-004542-03	0.000162627	0.000748678	0.217219	-0.663102	-2.23184		0.000167158	0.000743484	0.22483	-0.648146	-2.14012		0.000150605	0.000609788	0.24698	-0.607338	-1.93995
VIPR1	7433	NM_004624	M-005749-00	0.000533195	0.00331639	0.160776	-0.79378	-2.68958		0.00172256	0.00281323	0.612309	-0.21303	-0.630898		0.000382114	0.00283782	0.134651	-0.870792	-2.79723
YME1L1	10730	NM_014263	M-006103-01	0.000245281	0.00155138	0.158106	-0.801052	-2.71506		0.000367483	0.00171016	0.214882	-0.667799	-2.20829		0.000556528	0.00166823	0.333604	-0.476769	-1.51507
ZNF330	27309	NM_014487	M-014202-01	0.000250949	0.00118799	0.211238	-0.675229	-2.27432		0.000298952	0.00149948	0.199371	-0.700338	-2.32116		0.00308937	0.00159639	1.93523	0.286731	0.96937
GPS1	2873	NM_004127	M-012272-03	0.000240927	0.00118799	0.202801	-0.69293	-2.33632		0.000289365	0.00149948	0.192977	-0.714494	-2.37026		0.00343821	0.00159639	2.15374	0.333194	1.12056
MMP11	4320	NM_005940	M-005953-01	0.000188712	0.000748678	0.25206	-0.598496	-2.00554		0.00017409	0.000743484	0.234154	-0.630499	-2.07891		0.000210822	0.000609788	0.345731	-0.461262	-1.46461
DUSP5	1847	NM_004419	M-003566-02	0.000196469	0.000798743	0.245972	-0.609114	-2.04273		0.000194004	0.000822121	0.235979	-0.627126	-2.06721		0.000207976	0.000723841	0.287323	-0.541629	-1.72613
LRRC29	26231	NM_001004055	M-012426-01	0.000300236	0.00118799	0.252725	-0.597351	-2.00153		0.000397297	0.00149948	0.264956	-0.576826	-1.89274		0.000390592	0.00159639	0.244672	-0.611415	-1.95321
TRIM63	84676	NM_032588	M-007093-01	0.000298114	0.00118799	0.250939	-0.600432	-2.01232		0.000605982	0.00149948	0.404129	-0.39348	-1.2568		0.000390982	0.00159639	0.244917	-0.610981	-1.9518
GPR155	151556	NM_152529	M-005494-01	0.000792153	0.00331639	0.23886	-0.621857	-2.08737		0.00119585	0.00281323	0.42508	-0.371529	-1.18066		0.000698331	0.00283782	0.24608	-0.608923	-1.9451
P2RY4	5030	NM_002565	M-005693-02	0.000194094	0.000787362	0.246512	-0.608161	-2.03939		0.000197568	0.000745694	0.264945	-0.576844	-1.89281		0.000206957	0.000795884	0.260034	-0.584969	-1.86716
PSMA4	5685	NM_001102668	M-017211-01	0.000384609	0.00155138	0.247915	-0.605697	-2.03076		0.000444765	0.00171016	0.260072	-0.584907	-1.92077		0.000437231	0.00166823	0.262092	-0.581545	-1.85602
TRIB2	28951	NM_021643	M-005391-01	0.000109201	0.000537992	0.20298	-0.692548	-2.33498		0.000135552	0.000517914	0.261726	-0.582153	-1.91122		0.000200993	0.000650629	0.308922	-0.510151	-1.6237
TAOK1	57551	NM_020791	M-004846-03	0.000174912	0.000748678	0.233628	-0.631475	-2.12106		0.00023393	0.000743484	0.314641	-0.502185	-1.63385		0.000199892	0.000609788	0.327806	-0.484382	-1.53985
ACY1	95	NM_000666	M-009832-01	0.000381769	0.00155138	0.246084	-0.608916	-2.04204		0.000479086	0.00171016	0.280141	-0.552624	-1.8088		0.000550185	0.00166823	0.329801	-0.481747	-1.53127
CDKL1	8814	NM_004196	M-004323-01	0.000103881	0.000537992	0.19309	-0.71424	-2.41097		0.000160708	0.000517914	0.310299	-0.50822	-1.65478		0.000216058	0.000650629	0.332077	-0.478762	-1.52156
FBXO41	150726	NM_001080410	M-022720-01	0.000276682	0.00118799	0.232898	-0.632834	-2.12582		0.000763115	0.00149948	0.50892	-0.293351	-0.909496		0.000667079	0.00159639	0.417868	-0.378961	-1.1968
GPR84	53831	NM_020370	M-005604-00	0.000197011	0.000787362	0.250216	-0.601685	-2.01671		0.000208837	0.000745694	0.280058	-0.552753	-1.80925		0.000347996	0.000795884	0.437245	-0.359275	-1.13274
VRK1	7443	NM_003384	M-004683-02	0.000134474	0.000537992	0.249955	-0.602137	-2.01829		0.000176574	0.000517914	0.340933	-0.467331	-1.51296		0.000302183	0.000650629	0.464448	-0.333063	-1.04745
KLK7	5650	NM_005046	M-005918-00	0.000356828	0.00155138	0.230008	-0.638258	-2.14482		0.000925805	0.00171016	0.541355	-0.266518	-0.816424		0.000802779	0.00166823	0.481216	-0.31766	-0.997328
PSMB7	5695	NM_002799	M-006021-00	0.000321845	0.00155138	0.207458	-0.68307	-2.30179		0.000634719	0.00171016	0.371146	-0.430455	-1.38505		0.000890234	0.00166823	0.53364	-0.272752	-0.851197
RNF152	220441	NM_173557	M-007160-01	0.000258542	0.00118799	0.217629	-0.662284	-2.22898		0.000945349	0.00149948	0.630451	-0.200349	-0.586913		0.000855441	0.00159639	0.535861	-0.270948	-0.845327
BIRC7	79444	NM_022161	M-004391-03	0.00029198	0.00118799	0.245776	-0.609461	-2.04395		0.000830313	0.00149948	0.553734	-0.256699	-0.782367		0.000913636	0.00159639	0.572315	-0.242365	-0.752318
UCHL3	7347	NM_006002	M-006059-02	0.000370817	0.00155138	0.239024	-0.621558	-2.08632		0.000571051	0.00171016	0.333917	-0.476362	-1.54428		0.00100059	0.00166823	0.599791	-0.222	-0.686051
GLRA4	441509	NM_001024452	M-034258-01	0.000604837	0.00211685	0.285724	-0.544053	-1.81483		0.000318828	0.00210791	0.151253	-0.820296	-2.73723		0.000645285	0.00183055	0.352508	-0.452831	-1.43718
GABRB2	2561	NM_000813	M-006169-01	0.000680325	0.00211685	0.321385	-0.492974	-1.63591		0.000409412	0.00210791	0.194226	-0.711693	-2.36054		0.000475569	0.00183055	0.259795	-0.585369	-1.86846
TASP1	55617	NM_017714	M-004745-01	0.000471051	0.00155138	0.303634	-0.517649	-1.72234		0.000363306	0.00171016	0.21244	-0.672764	-2.22551		0.000547375	0.00166823	0.328117	-0.483971	-1.53851
KCNA2	3737	NM_004974	M-006212-00	0.000663223	0.00211685	0.313306	-0.504031	-1.67464		0.000449403	0.00210791	0.213198	-0.671217	-2.22015		0.00059492	0.00183055	0.324994	-0.488124	-1.55202
ADAMTS10	81794	NM_030957	M-005762-01	0.000811168	0.00222003	0.365386	-0.437248	-1.44071		0.000667673	0.0028144	0.237234	-0.624822	-2.05922		0.000721277	0.00200868	0.359081	-0.444807	-1.41107
HERC4	26091	NM_015601	M-021426-01	0.000521483	0.00118799	0.438961	-0.357574	-1.16163		0.00036467	0.00149948	0.243198	-0.61404	-2.02183		0.000432955	0.00159639	0.271209	-0.566696	-1.8077
LPA	4018	NM_005577	M-020011-02	0.000630476	0.00222003	0.283995	-0.54669	-1.82407		0.000689712	0.0028144	0.245065	-0.610718	-2.0103		0.000596968	0.00200868	0.297195	-0.526959	-1.67839
PTPN22	26191	NM_012411	M-008066-00	0.000206348	0.000798743	0.25834	-0.587808	-1.9681		0.000202766	0.000822121	0.246637	-0.607941	-2.00067		0.000192252	0.000723841	0.2656	-0.575772	-1.83723
IHH	3549	NM_002181	M-005901-01	0.000795228	0.00211685	0.375665	-0.4252	-1.39851		0.000521259	0.00210791	0.247287	-0.606799	-1.99671		0.000754705	0.00183055	0.412282	-0.384805	-1.21582
SHPK	23729	NM_013276	M-006815-01	0.00123312	0.000748678	1.64707	0.216711	0.850005		0.00114358	0.000743484	1.53813	0.186993	0.756604		7.75719e-05	0.000609788	0.127211	-0.895474	-2.87754
ASB5	140458	NM_080874	M-017458-01	0.000372034	0.00118799	0.313161	-0.504232	-1.67534		0.000451225	0.00149948	0.300921	-0.521548	-1.70101		0.000330993	0.00159639	0.207339	-0.68332	-2.18719
ADRB2	154	NM_000024	M-005426-02	0.000994345	0.00331639	0.299827	-0.523129	-1.74154		0.000818791	0.00281323	0.29105	-0.536032	-1.75125		0.000626498	0.00283782	0.220768	-0.656065	-2.0985
ASIC4	55515	NM_018674	M-006108-00	0.000363979	0.000798743	0.45569	-0.34133	-1.10473		0.000294709	0.000822121	0.358473	-0.445543	-1.43738		0.000159926	0.000723841	0.22094	-0.655725	-2.0974
PANK1	53354	NM_138316	M-004057-02	0.000227873	0.000748678	0.304367	-0.516603	-1.71868		0.000196445	0.000743484	0.264222	-0.578031	-1.89693		0.00014062	0.000609788	0.230604	-0.637133	-2.0369
GPR110	266977	NM_025048	M-005531-03	0.000982831	0.00331639	0.296355	-0.528187	-1.75926		0.000714708	0.00281323	0.254053	-0.595076	-1.95605		0.000656364	0.00283782	0.231292	-0.63584	-2.03269
CTRC	11330	NM_007272	M-005833-01	0.000461658	0.00155138	0.29758	-0.526397	-1.75298		0.000427059	0.00171016	0.249719	-0.602549	-1.98197		0.000388466	0.00166823	0.232861	-0.632902	-2.02313
KCNJ3	3760	NM_002239	M-006248-00	0.00132784	0.00211685	0.627273	-0.202544	-0.618578		0.00166624	0.00210791	0.790468	-0.102116	-0.246186		0.000429611	0.00183055	0.234689	-0.629507	-2.01209
ADAM29	11086	NM_014269	M-008808-01	0.000724094	0.00155138	0.466744	-0.330922	-1.06827		0.000844456	0.00171016	0.493787	-0.30646	-0.954967		0.000398608	0.00166823	0.238941	-0.62171	-1.98671
STK38L	23012	NM_015000	M-003313-03	0.000162364	0.000537992	0.301796	-0.520286	-1.73158		0.00017931	0.000517914	0.346217	-0.460652	-1.48979		0.000160586	0.000650629	0.246817	-0.607624	-1.94088
C1R	715	NM_001733	M-005795-03	0.000534645	0.00155138	0.344627	-0.462651	-1.52969		0.00058732	0.00171016	0.34343	-0.464162	-1.50196		0.000412231	0.00166823	0.247107	-0.607115	-1.93922
NUDT11	55190	NM_018159	M-010039-01	0.000566032	0.00222003	0.254966	-0.593517	-1.9881		0.000797132	0.0028144	0.283233	-0.547855	-1.79226		0.000501396	0.00200868	0.249615	-0.602729	-1.92495
USP31	57478	NM_020718	M-022513-02	0.000562785	0.00155138	0.362765	-0.440374	-1.45166		0.000452774	0.00171016	0.264755	-0.577156	-1.89389		0.000419102	0.00166823	0.251226	-0.599936	-1.91586
UBE2G2	7327	NM_003343	M-009095-01	0.00045576	0.00118799	0.383638	-0.416078	-1.36655		0.000543835	0.00149948	0.362682	-0.440474	-1.4198		0.000408671	0.00159639	0.255998	-0.591764	-1.88927
MMP25	64386	NM_022468	M-005964-03	0.000443908	0.00155138	0.286138	-0.543424	-1.81263		0.000565356	0.00171016	0.330586	-0.480715	-1.55938		0.000427249	0.00166823	0.256109	-0.591575	-1.88865
UBE2F	140739	NM_080678	M-009081-01	0.000401989	0.00118799	0.338376	-0.470601	-1.55754		0.000428822	0.00149948	0.285981	-0.543663	-1.77772		0.000411434	0.00159639	0.257728	-0.588838	-1.87975
PDK1	5163	NM_002610	M-005019-00	0.000876756	0.00331639	0.26437	-0.577787	-1.933		0.000721634	0.00281323	0.256515	-0.590888	-1.94152		0.000739893	0.00283782	0.260726	-0.583815	-1.8634
MARCH7	64844	NM_022826	M-007055-01	0.000388083	0.00150035	0.258662	-0.587268	-1.96621		0.000451976	0.0015753	0.286913	-0.542249	-1.77281		0.000386117	0.00147228	0.262257	-0.581273	-1.85513
IRAK2	3656	NM_001570	M-004761-01	0.000243241	0.000748678	0.324894	-0.488258	-1.61939		0.000191875	0.000743484	0.258076	-0.588253	-1.93238		0.000162273	0.000609788	0.266114	-0.574933	-1.8345
IRAK1	3654	NM_001569	M-004760-03	0.000850801	0.00331639	0.256544	-0.590838	-1.97871		0.000866458	0.00281323	0.307994	-0.511458	-1.66601		0.000766903	0.00283782	0.270244	-0.568244	-1.81273
KCTD13	253980	NM_178863	M-017862-00	0.000767276	0.00211685	0.362461	-0.440739	-1.45294		0.000568908	0.00210791	0.269892	-0.568811	-1.86494		0.000494883	0.00183055	0.270346	-0.56808	-1.8122
USP33	23032	NM_015017	M-006081-00	0.000751937	0.00211685	0.355214	-0.44951	-1.48366		0.000578856	0.00210791	0.274611	-0.561282	-1.83883		0.000495549	0.00183055	0.27071	-0.567495	-1.8103
MAPK7	5598	NM_002749	M-003513-02	0.000207646	0.000748678	0.27735	-0.556971	-1.86008		0.00019131	0.000743484	0.257315	-0.589535	-1.93683		0.000165943	0.000609788	0.272132	-0.565221	-1.8029
SGK494	124923	NM_144610	M-004624-00	0.000893625	0.00331639	0.269457	-0.569511	-1.90401		0.000730311	0.00281323	0.259599	-0.585697	-1.92352		0.000781879	0.00283782	0.275521	-0.559845	-1.7854
PRKCA	5578	NM_002737	M-003523-03	0.000903066	0.00331639	0.272303	-0.564947	-1.88802		0.00116694	0.00281323	0.414806	-0.382155	-1.21752		0.000781948	0.00283782	0.275546	-0.559806	-1.78528
KCNK12	56660	NM_022055	M-006256-00	0.00066779	0.00211685	0.315463	-0.501051	-1.6642		0.000583551	0.00210791	0.276838	-0.557774	-1.82666		0.000509662	0.00183055	0.27842	-0.5553	-1.77061
GLP2R	9340	NM_004246	M-005516-01	0.00116205	0.00331639	0.350395	-0.455442	-1.50444		0.000999793	0.00281323	0.35539	-0.449295	-1.4504		0.000803075	0.00283782	0.282991	-0.548228	-1.7476
PKIA	5569	NM_006823	M-012321-00	0.00016093	0.000537992	0.299131	-0.524138	-1.74507		0.000165043	0.000517914	0.318668	-0.496661	-1.61469		0.000185261	0.000650629	0.284741	-0.545549	-1.73888
ORAI1	84876	NM_032790	M-014998-01	0.00073127	0.00211685	0.345451	-0.461613	-1.52606		0.000543029	0.00210791	0.257615	-0.58903	-1.93507		0.000524702	0.00183055	0.286636	-0.54267	-1.72951
RNF151	146310	NM_174903	M-030777-01	0.000428902	0.00150035	0.285868	-0.543834	-1.81406		0.000451721	0.0015753	0.286752	-0.542494	-1.77366		0.000423095	0.00147228	0.287373	-0.541554	-1.72588
MMP13	4322	NM_002427	M-005955-01	0.000627141	0.00222003	0.282492	-0.548993	-1.83214		0.00085806	0.0028144	0.304882	-0.515868	-1.68131		0.000587331	0.00200868	0.292397	-0.534026	-1.70139
UBE2O	63893	NM_022066	M-008979-01	0.000388817	0.00118799	0.327289	-0.485069	-1.60822		0.000454716	0.00149948	0.303249	-0.5182	-1.6894		0.000467027	0.00159639	0.292553	-0.533796	-1.70064
RNF146	81847	NM_030963	M-007080-00	0.00047362	0.00150035	0.315673	-0.500762	-1.66319		0.000447289	0.0015753	0.283938	-0.546776	-1.78852		0.000431359	0.00147228	0.292986	-0.533153	-1.69855
UBE3A	7337	NM_000462	M-005137-00	0.000489269	0.00118799	0.411845	-0.385266	-1.25863		0.000471757	0.00149948	0.314614	-0.502222	-1.63398		0.00046889	0.00159639	0.293719	-0.532067	-1.69501
TRIM28	10155	NM_005762	M-005046-01	0.000414236	0.00150035	0.276093	-0.558944	-1.86699		0.000429882	0.0015753	0.272888	-0.564015	-1.84831		0.00043276	0.00147228	0.293938	-0.531744	-1.69396
HSPB8	26353	NM_014365	M-005006-00	0.000241969	0.000748678	0.323195	-0.490535	-1.62737		0.000194777	0.000743484	0.261979	-0.581733	-1.90977		0.000179252	0.000609788	0.293958	-0.531715	-1.69387
UBE2B	7320	NM_003337	M-009930-00	0.000586426	0.00118799	0.493627	-0.306601	-0.983076		0.000652386	0.00149948	0.435075	-0.361436	-1.14565		0.000469354	0.00159639	0.29401	-0.531638	-1.69362
SOCS5	9655	NM_014011	M-017374-00	0.000436314	0.00118799	0.367269	-0.435015	-1.43289		0.000451072	0.00149948	0.300819	-0.521694	-1.70152		0.000470847	0.00159639	0.294946	-0.530258	-1.68913
CSNK2A2	1459	NM_001896	M-004752-00	0.000181396	0.000537992	0.337172	-0.472149	-1.56296		0.000675801	0.000517914	1.30485	0.115562	0.508839		0.000192159	0.000650629	0.295343	-0.529673	-1.68722
PARK2	5071	NM_004562	M-003603-00	0.000434713	0.00150035	0.289741	-0.53799	-1.79359		0.00052898	0.0015753	0.335796	-0.473925	-1.53583		0.00043633	0.00147228	0.296363	-0.528177	-1.68235
NTSR2	23620	NM_012344	M-005676-01	0.000968957	0.00331639	0.292172	-0.534362	-1.78088		0.000935695	0.00281323	0.332605	-0.478071	-1.55021		0.000843434	0.00283782	0.297212	-0.526933	-1.67831
ZMYND11	10771	NM_006624	M-006936-00	0.000356428	0.00118799	0.300025	-0.522843	-1.74054		0.000735984	0.00149948	0.490826	-0.309072	-0.964026		0.000476251	0.00159639	0.29833	-0.525303	-1.673
RELA	5970	NM_021975	M-003533-02	0.00019937	0.000748678	0.266296	-0.574636	-1.92196		0.000197035	0.000743484	0.265016	-0.576727	-1.8924		0.000182129	0.000609788	0.298677	-0.524798	-1.67136
XPNPEP3	63929	NM_022098	M-005930-01	0.000703381	0.00211685	0.332276	-0.4785	-1.58521		0.000752241	0.00210791	0.356865	-0.447496	-1.44416		0.000550006	0.00183055	0.300459	-0.522215	-1.66295
CUL4B	8450	NM_001079872	M-017965-01	0.000397539	0.00118799	0.33463	-0.475435	-1.57447		0.000499656	0.00149948	0.33322	-0.47727	-1.54743		0.000479884	0.00159639	0.300607	-0.522002	-1.66226
TRIM2	23321	NM_015271	M-006955-00	0.000640291	0.00118799	0.538968	-0.268437	-0.849393		0.000479397	0.00149948	0.319709	-0.495246	-1.60978		0.000485543	0.00159639	0.304151	-0.51691	-1.64569
SMG1	23049	NM_014006	M-005033-00	0.00176343	0.00331639	0.53173	-0.274309	-0.869959		0.00161661	0.00281323	0.574645	-0.2406	-0.726528		0.000870678	0.00283782	0.306813	-0.513127	-1.63338
MARCH2	51257	NM_001005416	M-006986-02	0.000476752	0.00118799	0.401308	-0.396522	-1.29805		0.000481286	0.00149948	0.320969	-0.493537	-1.60386		0.000492151	0.00159639	0.30829	-0.51104	-1.62659
LOC652859	652859	XM_942563	M-039737-02	0.000428828	0.00150035	0.285819	-0.543909	-1.81433		0.000510858	0.0015753	0.324292	-0.489064	-1.58834		0.000456218	0.00147228	0.309871	-0.508819	-1.61936
PAMR1	25891	NM_001001991	M-013984-01	0.001547	0.00155138	0.997181	-0.00122581	0.0866067		0.00119537	0.00171016	0.69898	-0.155535	-0.431474		0.000517816	0.00166823	0.310399	-0.50808	-1.61696
DHH	50846	NM_021044	M-005849-01	0.000683029	0.00211685	0.322662	-0.491252	-1.62988		0.000631143	0.00210791	0.299416	-0.523725	-1.70856		0.000574143	0.00183055	0.313644	-0.503562	-1.60226
UBE2J2	118424	NM_194457	M-008614-02	0.000561221	0.00118799	0.472411	-0.32568	-1.04991		0.000510244	0.00149948	0.340281	-0.468163	-1.51584		0.000502146	0.00159639	0.314552	-0.502308	-1.59818
SPG7	6687	NM_003119	M-006039-02	0.00097182	0.00155138	0.626425	-0.203131	-0.620635		0.000788798	0.00171016	0.461242	-0.336071	-1.05767		0.000525306	0.00166823	0.314888	-0.501843	-1.59666
PPAP2C	8612	NM_003712	M-011500-00	0.000285871	0.000798743	0.357901	-0.446237	-1.4722		0.000232244	0.000822121	0.282494	-0.548991	-1.7962		0.000228069	0.000723841	0.315082	-0.501576	-1.5958
CCRL1	51554	NM_016557	M-005457-01	0.000684701	0.00222003	0.30842	-0.510857	-1.69855		0.000830643	0.0028144	0.29514	-0.529971	-1.73023		0.000635982	0.00200868	0.316618	-0.499465	-1.58892
HGFAC	3083	NM_001528	M-005895-02	0.000624512	0.00222003	0.281308	-0.550818	-1.83853		0.000844994	0.0028144	0.300239	-0.522532	-1.70442		0.00063759	0.00200868	0.317418	-0.498369	-1.58536
MPP3	4356	NM_001932	M-010612-02	0.000993727	0.00331639	0.299641	-0.523399	-1.74248		0.000817039	0.00281323	0.290428	-0.536962	-1.75448		0.000901098	0.00283782	0.317532	-0.498212	-1.58485
FBXL4	26235	NM_012160	M-013564-00	0.000465887	0.00150035	0.310519	-0.507911	-1.68823		0.000495717	0.0015753	0.31468	-0.50213	-1.63366		0.000468695	0.00147228	0.318346	-0.497101	-1.58123
USP16	10600	NM_001001992	M-006067-01	0.000752512	0.00155138	0.485061	-0.314204	-1.00971		0.00072683	0.00171016	0.425007	-0.371604	-1.18092		0.000531114	0.00166823	0.31837	-0.497068	-1.58112
FBXL7	23194	NM_012304	M-012457-00	0.000436551	0.00118799	0.367469	-0.434779	-1.43206		0.000571769	0.00149948	0.381312	-0.41872	-1.34435		0.000508554	0.00159639	0.318565	-0.496801	-1.58026
TRIM45	80263	NM_025188	M-007073-01	0.000520807	0.00150035	0.347124	-0.459515	-1.51871		0.00057412	0.0015753	0.364451	-0.438361	-1.41247		0.000471088	0.00147228	0.319971	-0.49489	-1.57404
RNFT1	51136	NM_016125	M-010205-01	0.00054992	0.00150035	0.366528	-0.435893	-1.43596		0.000667171	0.0015753	0.423519	-0.373127	-1.18621		0.000471849	0.00147228	0.320488	-0.494188	-1.57175
PRTN3	5657	NM_002777	M-006017-02	0.000528613	0.00155138	0.340738	-0.467579	-1.54695		0.000534267	0.00171016	0.312408	-0.505278	-1.64458		0.000535802	0.00166823	0.32118	-0.493252	-1.56871
GHSR	2693	NM_004122	M-005513-00	0.000304052	0.000787362	0.386166	-0.413227	-1.35657		0.000274274	0.000745694	0.36781	-0.434377	-1.39865		0.000255809	0.000795884	0.321415	-0.492934	-1.56767
RNF150	57484	NM_020724	M-010713-01	0.000696439	0.00118799	0.586231	-0.231931	-0.721518		0.000412041	0.00149948	0.274789	-0.561	-1.83785		0.000513989	0.00159639	0.32197	-0.492184	-1.56523
KSR1	8844	NM_014238	M-003570-02	0.000284073	0.000748678	0.379433	-0.420865	-1.38332		0.000213685	0.000743484	0.28741	-0.541498	-1.77021		0.000196473	0.000609788	0.322199	-0.491876	-1.56423
NEK9	91754	NM_033116	M-004869-01	0.000226086	0.000748678	0.30198	-0.520022	-1.73065		0.000212277	0.000743484	0.285516	-0.544369	-1.78017		0.000196775	0.000609788	0.322694	-0.491209	-1.56206
GRINA	2907	NM_001009184	M-010697-02	0.000728055	0.00211685	0.343933	-0.463527	-1.53276		0.000604753	0.00210791	0.286897	-0.542275	-1.7729		0.000593244	0.00183055	0.324079	-0.489349	-1.55601
FBXO10	26267	NM_012166	M-026138-02	0.000529842	0.00150035	0.353146	-0.452046	-1.49254		0.000564673	0.0015753	0.358453	-0.445567	-1.43747		0.000477694	0.00147228	0.324458	-0.488842	-1.55436
HCN2	610	NM_001194	M-006201-02	0.000694135	0.00211685	0.327909	-0.484247	-1.60534		0.000634344	0.00210791	0.300934	-0.521528	-1.70094		0.000596356	0.00183055	0.325779	-0.487077	-1.54861
ALPK1	80216	NM_001102406	M-005009-02	0.00109206	0.00331639	0.329291	-0.48242	-1.59894		0.000836991	0.00281323	0.29752	-0.526484	-1.71813		0.000940798	0.00283782	0.331522	-0.479488	-1.52392
FZD8	8325	NM_031866	M-003962-01	0.000209741	0.000787362	0.266385	-0.574491	-1.92145		0.00020197	0.000745694	0.270848	-0.567274	-1.85962		0.000263957	0.000795884	0.331653	-0.479316	-1.52336
ATG4D	84971	NM_032885	M-005790-01	0.000630793	0.00155138	0.406602	-0.39083	-1.27812		0.000740279	0.00171016	0.432871	-0.363642	-1.1533		0.000553969	0.00166823	0.33207	-0.478771	-1.52159
RET	5979	NM_020630	M-003170-02	0.000726469	0.000537992	1.35033	0.130441	0.547815		0.000707489	0.000517914	1.36604	0.135462	0.577866		0.000216194	0.000650629	0.332285	-0.478489	-1.52067
MAS1L	116511	NM_052967	M-005655-02	0.00101719	0.00331639	0.306716	-0.513264	-1.70698		0.0011372	0.00281323	0.404233	-0.393368	-1.25641		0.00094457	0.00283782	0.332851	-0.47775	-1.51826
FBXO38	81545	NM_030793	M-018163-01	0.000528815	0.00150035	0.352462	-0.452888	-1.49549		0.000498273	0.0015753	0.316303	-0.499897	-1.62591		0.000490624	0.00147228	0.33324	-0.477242	-1.51661
LTF	4057	NM_002343	M-019661-01	0.000805045	0.00155138	0.518923	-0.284897	-0.907048		0.000643203	0.00171016	0.376107	-0.424689	-1.36505		0.000556605	0.00166823	0.33365	-0.476709	-1.51488
TNK1	8711	NM_003985	M-003180-03	0.000318043	0.000537992	0.591167	-0.22829	-0.708763		0.000425019	0.000517914	0.820637	-0.0858488	-0.189764		0.000217599	0.000650629	0.334445	-0.475675	-1.51151
FBXO16	157574	NM_172366	M-017447-00	0.00071088	0.00118799	0.598387	-0.223018	-0.690296		0.000753313	0.00149948	0.502383	-0.298965	-0.92897		0.000534111	0.00159639	0.334575	-0.475507	-1.51096
MTF2	22823	NM_007358	M-012796-02	0.000483467	0.00150035	0.322236	-0.491825	-1.63189		0.000484973	0.0015753	0.30786	-0.511646	-1.66667		0.000493001	0.00147228	0.334855	-0.475144	-1.50978
CPB1	1360	NM_001871	M-005821-01	0.00104636	0.00155138	0.674474	-0.171035	-0.508207		0.000787506	0.00171016	0.460486	-0.336783	-1.06014		0.000559441	0.00166823	0.33535	-0.474502	-1.5077
PRKDC	5591	NM_006904	M-005030-01	0.00112686	0.00331639	0.339784	-0.468797	-1.55122		0.000815875	0.00281323	0.290014	-0.537582	-1.75662		0.000951701	0.00283782	0.335364	-0.474484	-1.50764
ADAM7	8756	NM_003817	M-010702-01	0.000917992	0.00211685	0.433658	-0.362852	-1.18011		0.000941607	0.00210791	0.446701	-0.349983	-1.10593		0.000616283	0.00183055	0.336665	-0.472802	-1.50216
HPN	3249	NM_002151	M-004332-00	0.00112325	0.00155138	0.724038	-0.140239	-0.400334		0.00111142	0.00171016	0.649894	-0.187158	-0.54116		0.000564004	0.00166823	0.338085	-0.470974	-1.49621
PPM1F	9647	NM_014634	M-009544-00	0.000317227	0.000798743	0.397158	-0.401037	-1.31387		0.000294908	0.000822121	0.358716	-0.44525	-1.43637		0.00024473	0.000723841	0.338099	-0.470957	-1.49616
FSD1L	83856	NM_031919	M-014752-03	0.000550044	0.00150035	0.366611	-0.435795	-1.43562		0.000567192	0.0015753	0.360053	-0.443634	-1.43076		0.00049857	0.00147228	0.338637	-0.470265	-1.49391
MAP3K4	4216	NM_006724	M-003789-03	0.000283247	0.000537992	0.526488	-0.278611	-0.88503		0.00024056	0.000517914	0.464479	-0.333034	-1.04714		0.000220416	0.000650629	0.338774	-0.47009	-1.49334
MAP2K6	5608	NM_002758	M-003967-01	0.000183802	0.000537992	0.341645	-0.466425	-1.54291		0.000209319	0.000517914	0.404158	-0.393449	-1.25669		0.000220606	0.000650629	0.339067	-0.469715	-1.49212
TRIM35	23087	NM_171982	M-006952-02	0.000537379	0.00150035	0.35817	-0.445911	-1.47106		0.000634721	0.0015753	0.40292	-0.394782	-1.26131		0.000499478	0.00147228	0.339254	-0.469475	-1.49134
TRIM55	84675	NM_184087	M-007092-01	0.000829082	0.00118799	0.697884	-0.156217	-0.456303		0.000827103	0.00149948	0.551594	-0.258381	-0.788201		0.000543117	0.00159639	0.340216	-0.468245	-1.48733
KCNK7	10089	NM_005714	M-006266-00	0.000835004	0.00211685	0.394455	-0.404002	-1.32426		0.000772261	0.00210791	0.366363	-0.436088	-1.40459		0.00062328	0.00183055	0.340487	-0.467899	-1.48621
RNF215	200312	NM_001017981	M-024565-01	0.000553578	0.00150035	0.368966	-0.433013	-1.42588		0.00062418	0.0015753	0.396229	-0.402054	-1.28654		0.00050191	0.00147228	0.340906	-0.467365	-1.48447
N4BP2	55728	NM_018177	M-019063-01	0.00115899	0.00331639	0.349472	-0.456587	-1.50845		0.00178878	0.00281323	0.635847	-0.196647	-0.574075		0.000968294	0.00283782	0.341211	-0.466977	-1.48321
KCTD6	200845	NM_153331	M-016612-00	0.000772829	0.00222003	0.348117	-0.458275	-1.51436		0.00100899	0.0028144	0.358511	-0.445498	-1.43723		0.000685783	0.00200868	0.34141	-0.466723	-1.48238
LPXN	9404	NM_004811	M-009746-01	0.000629214	0.00150035	0.419379	-0.377393	-1.23105		0.000674236	0.0015753	0.428004	-0.368552	-1.17034		0.000503041	0.00147228	0.341674	-0.466388	-1.48129
DPF3	8110	NM_012074	M-012798-02	0.000512145	0.00150035	0.341351	-0.466799	-1.54422		0.000527575	0.0015753	0.334904	-0.47508	-1.53983		0.000505444	0.00147228	0.343306	-0.464318	-1.47456
BRAP	8315	NM_006768	M-006597-01	0.000513162	0.00150035	0.342029	-0.465938	-1.54121		0.000722392	0.0015753	0.458573	-0.338591	-1.06642		0.000506232	0.00147228	0.343841	-0.463642	-1.47236
LPHN2	23266	NM_012302	M-005651-02	0.000301713	0.000787362	0.383194	-0.416581	-1.36832		0.000278338	0.000745694	0.37326	-0.427989	-1.3765		0.000273833	0.000795884	0.344061	-0.463364	-1.47145
UBA1	7317	NM_153280	M-004509-01	0.000936857	0.00118799	0.788604	-0.103141	-0.270386		0.000755043	0.00149948	0.503537	-0.297969	-0.925514		0.000550236	0.00159639	0.344676	-0.46259	-1.46893
COASY	80347	NM_025233	M-006751-00	0.00108785	0.00331639	0.328022	-0.484097	-1.60481		0.00108647	0.00281323	0.3862	-0.413188	-1.32516		0.000980174	0.00283782	0.345397	-0.461681	-1.46598
RNF20	56254	NM_019592	M-007027-00	0.00057417	0.00150035	0.382691	-0.417152	-1.37032		0.000530472	0.0015753	0.336743	-0.472702	-1.53158		0.000510703	0.00147228	0.346878	-0.459823	-1.45993
PRPS1	5631	NM_002764	M-006784-00	0.000224932	0.000537992	0.418096	-0.378724	-1.23571		0.000210788	0.000517914	0.406995	-0.390411	-1.24616		0.00022572	0.000650629	0.346926	-0.459764	-1.45974
MAGI1	9223	NM_004742	M-011922-00	0.000183888	0.000537992	0.341804	-0.466223	-1.5422		0.000220229	0.000517914	0.425223	-0.371384	-1.18016		0.000225826	0.000650629	0.347089	-0.459559	-1.45907
SPSB4	92369	NM_080862	M-015283-01	0.000545324	0.00150035	0.363465	-0.439537	-1.44873		0.000667156	0.0015753	0.42351	-0.373137	-1.18624		0.000514516	0.00147228	0.349468	-0.456592	-1.44942
USP8	9101	NM_005154	M-005203-01	0.000845547	0.00211685	0.399436	-0.398553	-1.30517		0.000989373	0.00210791	0.469361	-0.328493	-1.03139		0.000642446	0.00183055	0.350957	-0.454745	-1.44341
DTX3	196403	NM_178502	M-007156-01	0.000499255	0.00150035	0.332759	-0.47787	-1.583		0.000497408	0.0015753	0.315754	-0.500652	-1.62853		0.00051671	0.00147228	0.350958	-0.454745	-1.44341
PRSS22	64063	NM_022119	M-006013-01	0.000750061	0.00222003	0.337861	-0.471262	-1.55985		0.00106329	0.0028144	0.377803	-0.422734	-1.35827		0.000705045	0.00200868	0.351	-0.454693	-1.44324
CMA1	1215	NM_001836	M-005812-00	0.000481994	0.00155138	0.310688	-0.507676	-1.68741		0.000624982	0.00171016	0.365452	-0.43717	-1.40834		0.000591663	0.00166823	0.354665	-0.450181	-1.42856
MINK1	50488	NM_015716	M-004861-03	0.000265773	0.000748678	0.35499	-0.449784	-1.48462		0.000200981	0.000743484	0.270323	-0.568116	-1.86254		0.000217024	0.000609788	0.3559	-0.448671	-1.42364
GSK3B	2932	NM_002093	M-003010-03	0.00161137	0.00331639	0.485881	-0.31347	-1.00714		0.00134073	0.00281323	0.47658	-0.321864	-1.0084		0.00101426	0.00283782	0.357408	-0.446836	-1.41767
FOLH1	2346	NM_001014986	M-005881-02	0.000574266	0.00155138	0.370166	-0.431604	-1.42094		0.00052886	0.00171016	0.309246	-0.509696	-1.6599		0.000598265	0.00166823	0.358623	-0.445362	-1.41287
USP12	219333	NM_182488	M-027148-00	0.000559542	0.00155138	0.360675	-0.442884	-1.46045		0.000824478	0.00171016	0.482106	-0.316858	-0.991032		0.000598641	0.00166823	0.358848	-0.445089	-1.41199
FLT4	2324	NM_002020	M-003138-01	0.000224522	0.000748678	0.299891	-0.523036	-1.74121		0.00027365	0.000743484	0.368065	-0.434076	-1.39761		0.000219419	0.000609788	0.359829	-0.443904	-1.40813
AIRE	326	NM_000658	M-010993-01	0.000555168	0.00150035	0.370026	-0.431768	-1.42151		0.000773415	0.0015753	0.490963	-0.308952	-0.963609		0.000531912	0.00147228	0.361284	-0.442151	-1.40243
GZMB	3002	NM_004131	M-005889-02	0.000897533	0.00211685	0.423994	-0.372641	-1.2144		0.000696626	0.00210791	0.330481	-0.480853	-1.55986		0.000667695	0.00183055	0.364751	-0.438004	-1.38893
KLKB1	3818	NM_000892	M-005921-02	0.000830688	0.00222003	0.374179	-0.42692	-1.40453		0.000867483	0.0028144	0.30823	-0.511125	-1.66486		0.000733323	0.00200868	0.365078	-0.437615	-1.38766
ADAMTS1	9510	NM_006988	M-005761-01	0.00058024	0.00155138	0.374017	-0.427109	-1.4052		0.000834137	0.00171016	0.487753	-0.3118	-0.973488		0.000609976	0.00166823	0.365643	-0.436943	-1.38548
GPR97	222487	NM_170776	M-005609-02	0.000312661	0.000787362	0.397099	-0.401101	-1.31409		0.000287181	0.000745694	0.385119	-0.414406	-1.32938		0.000291173	0.000795884	0.365849	-0.436699	-1.38468
CDC25B	994	NM_004358	M-003227-02	0.000329624	0.000798743	0.412678	-0.384388	-1.25555		0.000275759	0.000822121	0.335423	-0.474407	-1.5375		0.000266873	0.000723841	0.36869	-0.433339	-1.37375
ZFAND5	7763	NM_006007	M-009701-01	0.000604055	0.00150035	0.40261	-0.395115	-1.29313		0.000650044	0.0015753	0.412647	-0.384421	-1.22538		0.000543142	0.00147228	0.368911	-0.433078	-1.3729
PIK3R2	5296	NM_005027	M-003021-03	0.000272543	0.000748678	0.364033	-0.438859	-1.44635		0.000253654	0.000743484	0.341169	-0.46703	-1.51191		0.000225073	0.000609788	0.3691	-0.432856	-1.37218
RIOK2	55781	NM_018343	M-005002-00	0.000334764	0.000748678	0.44714	-0.349556	-1.13354		0.000285163	0.000743484	0.38355	-0.416178	-1.33553		0.000226149	0.000609788	0.370865	-0.430784	-1.36544
TRPV2	51393	NM_016113	M-004194-01	0.000318614	0.000798743	0.398894	-0.399142	-1.30723		0.000327891	0.000822121	0.398836	-0.399206	-1.27666		0.000270055	0.000723841	0.373086	-0.428191	-1.357
USP11	8237	NM_004651	M-006063-01	0.00082333	0.00222003	0.370865	-0.430784	-1.41807		0.00129046	0.0028144	0.458521	-0.338641	-1.06659		0.000750543	0.00200868	0.373651	-0.427534	-1.35486
PTGFR	5737	NM_000959	M-005715-01	0.000242633	0.000787362	0.30816	-0.511224	-1.69984		0.000281114	0.000745694	0.376983	-0.423678	-1.36154		0.000297464	0.000795884	0.373753	-0.427415	-1.35448
WNK3	65267	NM_001002838	M-005364-03	0.000286973	0.000748678	0.383307	-0.416454	-1.36787		0.000220444	0.000743484	0.296502	-0.527973	-1.7233		0.000228047	0.000609788	0.373977	-0.427155	-1.35363
AK7	122481	NM_152327	M-007257-00	0.000211892	0.000748678	0.283021	-0.548181	-1.82929		0.000209969	0.000743484	0.282412	-0.549116	-1.79663		0.000228284	0.000609788	0.374367	-0.426702	-1.35215
MARCH3	115123	NM_178450	M-007116-02	0.00123135	0.00331639	0.371292	-0.430285	-1.41632		0.00167174	0.00281323	0.594242	-0.226037	-0.676013		0.00106314	0.00283782	0.374633	-0.426394	-1.35115
NPFFR2	10886	NM_004885	M-005595-00	0.00124121	0.00331639	0.374264	-0.426822	-1.40419		0.000977125	0.00281323	0.347332	-0.459255	-1.48494		0.00106418	0.00283782	0.375001	-0.425968	-1.34976
PPIL2	23759	NM_148176	M-007205-01	0.000492954	0.00150035	0.32856	-0.483386	-1.60232		0.000505541	0.0015753	0.320917	-0.493608	-1.6041		0.000552509	0.00147228	0.375273	-0.425652	-1.34874
PPP1R1A	5502	NM_006741	M-017092-01	0.00032592	0.000798743	0.408042	-0.389296	-1.27274		0.000302982	0.000822121	0.368537	-0.433519	-1.39568		0.000272346	0.000723841	0.376252	-0.424522	-1.34506
SYK	6850	NM_003177	M-003176-03	0.00117417	0.00331639	0.35405	-0.450935	-1.48865		0.00169274	0.00281323	0.601706	-0.220616	-0.65721		0.00106934	0.00283782	0.376817	-0.42387	-1.34294
NUDT15	55270	NM_018283	M-020621-00	0.00030757	0.000798743	0.385068	-0.414463	-1.3609		0.000281113	0.000822121	0.341936	-0.466055	-1.50853		0.000272785	0.000723841	0.376858	-0.423822	-1.34278
UBE2E2	7325	NM_152653	M-031782-01	0.000478854	0.00118799	0.403077	-0.394612	-1.29136		0.000541496	0.00149948	0.361123	-0.442345	-1.42629		0.000601999	0.00159639	0.377101	-0.423543	-1.34187
FBXL13	222235	NM_001111038	M-016001-01	0.00041488	0.00118799	0.349227	-0.456892	-1.50952		0.00056793	0.00149948	0.378752	-0.421646	-1.35449		0.0006043	0.00159639	0.378542	-0.421886	-1.33648
TRAF3	7187	NM_003300	M-005252-02	0.000619231	0.00150035	0.412725	-0.384339	-1.25538		0.000583231	0.0015753	0.370234	-0.431524	-1.38876		0.000558088	0.00147228	0.379063	-0.421288	-1.33454
BLMH	642	NM_000386	M-005793-00	0.000450664	0.00155138	0.290493	-0.536864	-1.78965		0.00082235	0.00171016	0.480861	-0.31798	-0.994925		0.000632372	0.00166823	0.379068	-0.421283	-1.33452
NT5C3	51251	NM_016489	M-032020-01	0.000410455	0.000798743	0.513876	-0.289142	-0.921918		0.000327356	0.000822121	0.398185	-0.399916	-1.27912		0.000274516	0.000723841	0.379249	-0.421075	-1.33384
PPFIA1	8500	NM_003626	M-011486-00	0.000340859	0.000798743	0.426744	-0.369832	-1.20456		0.000295619	0.000822121	0.359581	-0.444203	-1.43274		0.000276099	0.000723841	0.381436	-0.418578	-1.32572
MS4A2	2206	NM_000139	M-011035-01	0.000789175	0.00211685	0.372806	-0.428518	-1.41013		0.000527294	0.00210791	0.25015	-0.6018	-1.97937		0.000698987	0.00183055	0.381845	-0.418113	-1.32421
UQCRC1	7384	NM_003365	M-004748-00	0.000658365	0.00155138	0.424375	-0.37225	-1.21303		0.000830943	0.00171016	0.485886	-0.313466	-0.979266		0.000640982	0.00166823	0.384229	-0.41541	-1.31541
PLG	5340	NM_000301	M-006001-02	0.00141646	0.00155138	0.913037	-0.0395115	-0.0475019		0.000665464	0.00171016	0.389124	-0.409912	-1.3138		0.000641774	0.00166823	0.384703	-0.414874	-1.31367
CDKN2C	1031	NM_001262	M-003246-01	0.00044227	0.000748678	0.590735	-0.228607	-0.709875		0.000287075	0.000743484	0.386121	-0.413276	-1.32546		0.000234704	0.000609788	0.384895	-0.414658	-1.31296
CAND1	55832	NM_018448	M-015562-00	0.000631543	0.00118799	0.531604	-0.274411	-0.870319		0.000720222	0.00149948	0.480314	-0.318474	-0.996639		0.000614554	0.00159639	0.384966	-0.414578	-1.3127
PTPN21	11099	NM_007039	M-009379-02	0.000486001	0.000798743	0.608457	-0.21577	-0.664907		0.000298865	0.000822121	0.36353	-0.43946	-1.41629		0.000278938	0.000723841	0.385357	-0.414136	-1.31127
UBE2N	7334	NM_003348	M-003920-01	0.000403778	0.00118799	0.339882	-0.468671	-1.55078		0.00060929	0.00149948	0.406334	-0.391116	-1.2486		0.000615766	0.00159639	0.385725	-0.413722	-1.30992
KLK4	9622	NM_004917	M-005915-02	0.00124906	0.00155138	0.805127	-0.0941354	-0.238841		0.00119971	0.00171016	0.701518	-0.153961	-0.426016		0.00064446	0.00166823	0.386313	-0.41306	-1.30776
USP46	64854	NM_022832	M-006092-03	0.00069251	0.00155138	0.446385	-0.350291	-1.13611		0.000547626	0.00171016	0.320219	-0.494553	-1.60738		0.000644833	0.00166823	0.386537	-0.412809	-1.30694
STK36	27148	NM_015690	M-005039-02	0.000272408	0.000748678	0.363852	-0.439075	-1.44711		0.000284024	0.000743484	0.382018	-0.417917	-1.34156		0.000236235	0.000609788	0.387406	-0.411834	-1.30377
SMO	6608	NM_005631	M-005726-01	0.00128789	0.00331639	0.388341	-0.410787	-1.34802		0.00112583	0.00281323	0.400191	-0.397732	-1.27155		0.00110118	0.00283782	0.388038	-0.411126	-1.30147
MRGPRE	116534	NM_001039165	M-005664-03	0.00115408	0.00331639	0.347994	-0.458428	-1.5149		0.00201866	0.00281323	0.717561	-0.144141	-0.391954		0.00110183	0.00283782	0.388267	-0.41087	-1.30063
HIPK3	10114	NM_005734	M-004810-02	0.00127466	0.00331639	0.384352	-0.41527	-1.36373		0.00105901	0.00281323	0.376439	-0.424305	-1.36372		0.0011031	0.00283782	0.388714	-0.41037	-1.29901
CUL7	9820	NM_014780	M-017673-00	0.000613625	0.00118799	0.516521	-0.286912	-0.914106		0.000794225	0.00149948	0.529667	-0.275997	-0.849303		0.000620738	0.00159639	0.388839	-0.41023	-1.29855
HACE1	57531	NM_020771	M-007193-01	0.000775707	0.00118799	0.652955	-0.185116	-0.557533		0.000626742	0.00149948	0.417973	-0.378852	-1.20606		0.000621281	0.00159639	0.38918	-0.40985	-1.29732
PSMA6	5687	NM_002791	M-011360-00	0.0008896	0.00222003	0.400716	-0.397164	-1.3003		0.000778139	0.0028144	0.276485	-0.558329	-1.82859		0.000783151	0.00200868	0.389884	-0.409064	-1.29476
TRIM29	23650	NM_012101	M-012409-01	0.00112775	0.00331639	0.340053	-0.468453	-1.55002		0.00116029	0.00281323	0.412442	-0.384637	-1.22613		0.00110928	0.00283782	0.390892	-0.407943	-1.29111
SCN7A	6332	NM_002976	M-006501-01	0.000957067	0.00211685	0.452117	-0.344749	-1.1167		0.000896387	0.00210791	0.425248	-0.371357	-1.18007		0.000716749	0.00183055	0.391548	-0.407215	-1.28874
CAMK4	814	NM_001744	M-004944-01	0.000282551	0.000537992	0.525196	-0.279679	-0.88877		0.000329694	0.000517914	0.636581	-0.196146	-0.572336		0.00025491	0.000650629	0.391791	-0.406946	-1.28787
RNF169	254225	NM_001098638	M-032290-02	0.000562837	0.00150035	0.375138	-0.425809	-1.40064		0.000551376	0.0015753	0.350013	-0.455916	-1.47336		0.00057722	0.00147228	0.392057	-0.40665	-1.28691
WWP1	11059	NM_007013	M-004251-02	0.000881441	0.00118799	0.741957	-0.129621	-0.363143		0.000741452	0.00149948	0.494473	-0.305858	-0.952877		0.000627426	0.00159639	0.393029	-0.405576	-1.28341
MMP1	4312	NM_002421	M-005951-01	0.000547902	0.00155138	0.353172	-0.452014	-1.49243		0.000692355	0.00171016	0.404848	-0.392708	-1.25412		0.000656818	0.00166823	0.393721	-0.404811	-1.28092
KCNMB2	10242	NM_005832	M-009087-00	0.000389712	0.000798743	0.487906	-0.311664	-1.00081		0.000338852	0.000822121	0.412167	-0.384926	-1.22713		0.00028557	0.000723841	0.39452	-0.403931	-1.27806
TRIP12	9320	NM_004238	M-007182-01	0.00048101	0.00118799	0.404893	-0.39266	-1.28453		0.000510201	0.00149948	0.340252	-0.4682	-1.51597		0.000631554	0.00159639	0.395615	-0.402727	-1.27414
SGK223	157285	XM_291277	M-025870-00	0.000247819	0.000748678	0.331009	-0.48016	-1.59102		0.00020918	0.000743484	0.281351	-0.550751	-1.8023		0.000241297	0.000609788	0.395707	-0.402627	-1.27381
ZSWIM2	151112	NM_182521	M-007142-01	0.000550943	0.00150035	0.36721	-0.435085	-1.43313		0.00050971	0.0015753	0.323563	-0.490041	-1.59173		0.000582866	0.00147228	0.395893	-0.402423	-1.27315
PPFIA3	8541	NM_003660	M-012612-00	0.000311597	0.000798743	0.390109	-0.408814	-1.34111		0.000277346	0.000822121	0.337355	-0.471913	-1.52885		0.000286864	0.000723841	0.396308	-0.401967	-1.27167
ECE2	9718	NM_014693	M-005858-01	0.000814642	0.00155138	0.525109	-0.27975	-0.889021		0.000668573	0.00171016	0.390942	-0.407888	-1.30678		0.00066276	0.00166823	0.397283	-0.4009	-1.26819
PPM1E	22843	NM_014906	M-008964-00	0.000394006	0.000798743	0.493282	-0.306904	-0.984137		0.000278558	0.000822121	0.338828	-0.470021	-1.52229		0.000288324	0.000723841	0.398325	-0.399762	-1.26449
EPHB6	2051	NM_004445	M-003125-01	0.000347331	0.000748678	0.463926	-0.333552	-1.07748		0.000285945	0.000743484	0.384601	-0.414989	-1.33141		0.000242911	0.000609788	0.398353	-0.399732	-1.26439
CNGB1	1258	NM_001297	M-006160-01	0.000253318	0.000798743	0.317146	-0.498741	-1.65611		0.000315454	0.000822121	0.383707	-0.416	-1.33491		0.000289114	0.000723841	0.399416	-0.398574	-1.26063
UBE2V2	7336	NM_003350	M-008823-00	0.000397524	0.00118799	0.334618	-0.475451	-1.57453		0.000766554	0.00149948	0.511214	-0.291398	-0.902722		0.000639513	0.00159639	0.4006	-0.397289	-1.25644
MEP1B	4225	NM_005925	M-005942-01	0.00127785	0.00155138	0.823689	-0.0842367	-0.204167		0.000805997	0.00171016	0.471299	-0.326704	-1.02518		0.000669184	0.00166823	0.401134	-0.39671	-1.25456
AAK1	22848	NM_014911	M-005300-00	0.000270895	0.000748678	0.361831	-0.441494	-1.45558		0.000221984	0.000743484	0.298573	-0.52495	-1.71281		0.000244785	0.000609788	0.401427	-0.396394	-1.25353
NPSR1	387129	NM_207172	M-032205-00	0.00129585	0.00331639	0.390741	-0.408111	-1.33865		0.00101194	0.00281323	0.359707	-0.444051	-1.43221		0.00114138	0.00283782	0.402203	-0.395555	-1.2508
ANAPC11	51529	NM_001002245	M-006992-02	0.000709385	0.00150035	0.472813	-0.32531	-1.04861		0.000569783	0.0015753	0.361698	-0.441654	-1.4239		0.000592576	0.00147228	0.402487	-0.395248	-1.2498
PIP5K1B	8395	NM_003558	M-004058-00	0.000311339	0.000537992	0.578704	-0.237543	-0.741176		0.0003243	0.000517914	0.626166	-0.20331	-0.597186		0.000261953	0.000650629	0.402616	-0.395109	-1.24935
NUP62	23636	NM_012346	M-012468-01	0.000332217	0.000748678	0.443739	-0.352873	-1.14516		0.000270834	0.000743484	0.364276	-0.438569	-1.41319		0.00024562	0.000609788	0.402796	-0.394915	-1.24872
DLGAP5	9787	NM_014750	M-016846-00	0.000388468	0.000798743	0.486349	-0.313052	-1.00567		0.000326925	0.000822121	0.39766	-0.400488	-1.28111		0.000292562	0.000723841	0.40418	-0.393425	-1.24387
KCTD20	222658	NM_173562	M-018436-00	0.000626553	0.00211685	0.295983	-0.528733	-1.76117		0.000597195	0.00210791	0.283311	-0.547736	-1.79185		0.000741172	0.00183055	0.404889	-0.392664	-1.24139
PSMA3	5684	NM_002788	M-011758-00	0.000824948	0.00222003	0.371594	-0.429932	-1.41508		0.0012489	0.0028144	0.443753	-0.352859	-1.1159		0.000813645	0.00200868	0.405065	-0.392475	-1.24078
CLK4	57396	NM_020666	M-004803-00	0.000256451	0.000537992	0.476682	-0.321771	-1.03621		0.00030234	0.000517914	0.583765	-0.233762	-0.702808		0.000264411	0.000650629	0.406394	-0.391053	-1.23615
ADAM18	8749	NM_014237	M-010701-00	0.000585963	0.00155138	0.377705	-0.422847	-1.39026		0.000710509	0.00171016	0.415463	-0.381467	-1.21513		0.000678426	0.00166823	0.406674	-0.390753	-1.23518
SENP3	26168	NM_015670	M-006034-01	0.00089949	0.00222003	0.405171	-0.392362	-1.28348		0.000850068	0.0028144	0.302042	-0.519932	-1.69541		0.000817267	0.00200868	0.406869	-0.390546	-1.2345
GPRC6A	222545	NM_148963	M-005613-01	0.000899877	0.00222003	0.405345	-0.392175	-1.28283		0.00128409	0.0028144	0.456256	-0.340791	-1.07405		0.000818861	0.00200868	0.407662	-0.389699	-1.23175
FZD3	7976	NM_017412	M-005502-01	0.00120956	0.00331639	0.364722	-0.438038	-1.44348		0.00143782	0.00281323	0.511094	-0.2915	-0.903075		0.00115698	0.00283782	0.4077	-0.38966	-1.23162
FBXL17	64839	NM_022824	M-024385-00	0.000813554	0.00118799	0.684813	-0.164428	-0.485065		0.000949872	0.00149948	0.633468	-0.198275	-0.579722		0.000651542	0.00159639	0.408136	-0.389196	-1.23011
MMP28	79148	NM_001032278	M-005967-03	0.000913642	0.00155138	0.588924	-0.229941	-0.714547		0.000859878	0.00171016	0.502805	-0.2986	-0.927704		0.000681963	0.00166823	0.408794	-0.388495	-1.22783
NUDT14	256281	NM_177533	M-009076-00	0.000320455	0.000798743	0.401199	-0.39664	-1.29847		0.000312294	0.000822121	0.379864	-0.420372	-1.35008		0.000295958	0.000723841	0.408872	-0.388413	-1.22756
TRIM21	6737	NM_003141	M-006563-02	0.00126412	0.00331639	0.381174	-0.418877	-1.37636		0.00118703	0.00281323	0.421946	-0.374743	-1.19181		0.00117042	0.00283782	0.412436	-0.384644	-1.2153
SKAP1	8631	NM_001075099	M-011505-02	0.000231837	0.000748678	0.309662	-0.509112	-1.69244		0.000245256	0.000743484	0.329874	-0.481652	-1.56263		0.000251536	0.000609788	0.412497	-0.384579	-1.21508
CAPN6	827	NM_014289	M-009423-01	0.000934186	0.00222003	0.420799	-0.375925	-1.2259		0.00106527	0.0028144	0.378507	-0.421926	-1.35547		0.000829558	0.00200868	0.412988	-0.384063	-1.21341
ADAMTS6	11174	NM_197941	M-005776-01	0.000975995	0.00222003	0.439632	-0.356911	-1.1593		0.00126607	0.0028144	0.449855	-0.346928	-1.09533		0.000829673	0.00200868	0.413045	-0.384003	-1.21321
FBXL18	80028	NM_024963	M-016587-01	0.000505414	0.00118799	0.425435	-0.371167	-1.20924		0.000822564	0.00149948	0.548566	-0.260771	-0.796491		0.000660347	0.00159639	0.413651	-0.383366	-1.21114
ATM	472	NM_138292	M-003201-04	0.000463469	0.000748678	0.619049	-0.208275	-0.638653		0.000301803	0.000743484	0.405931	-0.391547	-1.2501		0.000253028	0.000609788	0.414944	-0.38201	-1.20673
ULK1	8408	NM_003565	M-005049-00	0.00122665	0.00331639	0.369874	-0.431946	-1.42214		0.00219991	0.00281323	0.781987	-0.106801	-0.262437		0.00117835	0.00283782	0.41523	-0.381712	-1.20575
NEDD4	4734	NM_006154	M-007178-02	0.000547565	0.00118799	0.460916	-0.336378	-1.08738		0.000672164	0.00149948	0.448265	-0.348465	-1.10066		0.000662953	0.00159639	0.415283	-0.381656	-1.20557
GZMK	3003	NM_002104	M-005891-01	0.00195955	0.00155138	1.2631	0.101439	0.446224		0.00219929	0.00171016	1.28601	0.109245	0.486931		0.000692981	0.00166823	0.415399	-0.381535	-1.20518
PCGF6	84108	NM_032154	M-007084-01	0.000650555	0.00150035	0.433603	-0.362908	-1.18031		0.000565517	0.0015753	0.358989	-0.444919	-1.43522		0.000614748	0.00147228	0.417547	-0.379295	-1.19789
CTRB1	1504	NM_001906	M-005832-02	0.0012163	0.00155138	0.784012	-0.105677	-0.27927		0.00101209	0.00171016	0.591808	-0.22782	-0.682197		0.00069979	0.00166823	0.419481	-0.377288	-1.19136
PHPT1	29085	NM_014172	M-016904-01	0.000338457	0.000798743	0.423737	-0.372904	-1.21532		0.000341628	0.000822121	0.415545	-0.381382	-1.21484		0.000303806	0.000723841	0.419714	-0.377047	-1.19058
FZD7	8324	NM_003507	M-003671-02	0.00038343	0.000787362	0.486981	-0.312488	-1.0037		0.000352535	0.000745694	0.472761	-0.325358	-1.02052		0.000334255	0.000795884	0.41998	-0.376772	-1.18968
PTK7	5754	NM_152881	M-003167-03	0.000254079	0.000537992	0.472272	-0.325808	-1.05035		0.000323752	0.000517914	0.625109	-0.204044	-0.599732		0.000273562	0.000650629	0.420457	-0.376278	-1.18807
PTPN23	25930	NM_015466	M-009417-01	0.000899016	0.00222003	0.404957	-0.392591	-1.28428		0.00115063	0.0028144	0.408837	-0.38845	-1.23935		0.000845471	0.00200868	0.42091	-0.375811	-1.18655
SBK1	388228	XM_370948	M-027174-00	0.000280432	0.000537992	0.521256	-0.282949	-0.900225		0.000347023	0.000517914	0.670041	-0.173899	-0.49517		0.000274385	0.000650629	0.421723	-0.374973	-1.18383
HVCN1	84329	NM_032369	M-006282-01	0.00088943	0.00222003	0.400639	-0.397246	-1.30059		0.000974209	0.0028144	0.346151	-0.460734	-1.49007		0.000849344	0.00200868	0.422838	-0.373826	-1.18009
CMKLR1	1240	NM_004072	M-005467-00	0.00126814	0.00331639	0.382385	-0.4175	-1.37153		0.00145733	0.00281323	0.518027	-0.285648	-0.882778		0.00120078	0.00283782	0.423135	-0.373521	-1.1791
TK2	7084	NM_004614	M-006788-03	0.000180576	0.000537992	0.335647	-0.474117	-1.56986		0.000214309	0.000517914	0.413794	-0.383216	-1.2212		0.000275408	0.000650629	0.423296	-0.373356	-1.17856
CAND2	23066	NM_012298	M-023448-01	0.00059282	0.00118799	0.499009	-0.301891	-0.966577		0.000693423	0.00149948	0.462442	-0.334943	-1.05376		0.000677466	0.00159639	0.424374	-0.372251	-1.17497
GPR31	2853	NM_005299	M-005564-01	0.000286673	0.000787362	0.364093	-0.438788	-1.4461		0.000320466	0.000745694	0.429755	-0.366779	-1.16419		0.000337788	0.000795884	0.424419	-0.372205	-1.17482
TBK1	29110	NM_013254	M-003788-02	0.00126997	0.00331639	0.382936	-0.416874	-1.36934		0.00133231	0.00281323	0.473587	-0.3246	-1.01789		0.00120597	0.00283782	0.424963	-0.371648	-1.17301
TRIM58	25893	NM_015431	M-013985-02	0.000624211	0.00150035	0.416044	-0.38086	-1.24319		0.000617542	0.0015753	0.392015	-0.406698	-1.30265		0.000626838	0.00147228	0.425759	-0.370836	-1.17036
PDGFRB	5159	NM_002609	M-003163-03	0.000312854	0.000537992	0.581521	-0.235435	-0.733791		0.000312682	0.000517914	0.603733	-0.219155	-0.652143		0.000277426	0.000650629	0.426397	-0.370185	-1.16825
MTMR7	9108	NM_004686	M-008041-01	0.000373194	0.000798743	0.467227	-0.330472	-1.06669		0.000333675	0.000822121	0.405871	-0.391612	-1.25032		0.000308824	0.000723841	0.426647	-0.369932	-1.16742
PRSS27	83886	NM_031948	M-005971-00	0.00106952	0.00155138	0.6894	-0.161529	-0.474909		0.00109424	0.00171016	0.639846	-0.193925	-0.564632		0.000712507	0.00166823	0.427104	-0.369467	-1.16591
CTSW	1521	NM_001335	M-005845-03	0.000659459	0.00155138	0.42508	-0.371529	-1.21051		0.000620184	0.00171016	0.362647	-0.440516	-1.41995		0.000713264	0.00166823	0.427558	-0.369005	-1.16441
CDADC1	81602	NM_030911	M-007732-00	0.00143656	0.00331639	0.433169	-0.363343	-1.18183		0.0014137	0.00281323	0.502518	-0.298849	-0.928566		0.00121396	0.00283782	0.427778	-0.368782	-1.16368
USP26	83844	NM_031907	M-006075-01	0.000487684	0.00155138	0.314356	-0.502578	-1.66955		0.000849007	0.00171016	0.496448	-0.304126	-0.94687		0.00071473	0.00166823	0.428436	-0.368114	-1.16151
GZMH	2999	NM_033423	M-005890-02	0.00101687	0.00155138	0.655467	-0.183449	-0.551694		0.000975921	0.00171016	0.57066	-0.243622	-0.73701		0.000716308	0.00166823	0.429382	-0.367156	-1.15839
CACNA1G	8913	NM_198397	M-006127-02	0.0010733	0.00211685	0.507025	-0.29497	-0.942334		0.00124064	0.00210791	0.588565	-0.230205	-0.690473		0.000786055	0.00183055	0.429408	-0.36713	-1.1583
CASP14	23581	NM_012114	M-004403-00	0.000559347	0.00155138	0.360549	-0.443036	-1.46098		0.000750008	0.00171016	0.43856	-0.357971	-1.13364		0.000716522	0.00166823	0.429511	-0.367026	-1.15797
PARK2	5071	NM_004562	M-003603-00	0.000638672	0.00155138	0.411681	-0.385439	-1.25923		0.000586208	0.00171016	0.342779	-0.464985	-1.50482		0.000716814	0.00166823	0.429685	-0.36685	-1.15739
CAMK2B	816	NM_172084	M-004943-04	0.00144594	0.00331639	0.435999	-0.360515	-1.17193		0.00121069	0.00281323	0.430357	-0.366171	-1.16208		0.00122417	0.00283782	0.431379	-0.365141	-1.15183
PRSS50	29122	NM_013270	M-009055-01	0.00161793	0.00155138	1.0429	0.0182429	0.154802		0.00102931	0.00171016	0.601877	-0.220492	-0.656782		0.000721176	0.00166823	0.4323	-0.364214	-1.14882
BTK	695	NM_000061	M-003107-01	0.000321664	0.000748678	0.429642	-0.366893	-1.19427		0.000287559	0.000743484	0.386772	-0.412545	-1.32293		0.000264455	0.000609788	0.433684	-0.362826	-1.1443
MLL4	9757	NM_014727	M-009670-00	0.000697399	0.00150035	0.464825	-0.332711	-1.07453		0.0010035	0.0015753	0.637018	-0.195849	-0.571305		0.000638591	0.00147228	0.433742	-0.362768	-1.14411
USP45	85015	NM_001080481	M-010054-01	0.000483811	0.00155138	0.311859	-0.506041	-1.68168		0.000760664	0.00171016	0.444791	-0.351844	-1.11238		0.000724211	0.00166823	0.43412	-0.362391	-1.14288
ATG4B	23192	NM_013325	M-005786-01	0.000951553	0.00222003	0.428622	-0.367925	-1.19788		0.00119319	0.0028144	0.423958	-0.372677	-1.18464		0.00087248	0.00200868	0.434356	-0.362154	-1.14211
KCNE1	3753	NM_000219	M-009044-01	0.000839025	0.00211685	0.396354	-0.401916	-1.31695		0.000668456	0.00210791	0.317117	-0.49878	-1.62204		0.000796347	0.00183055	0.435031	-0.36148	-1.13992
TRIM75	391714	NM_001105575	M-028282-02	0.000600754	0.00118799	0.505687	-0.296118	-0.946353		0.000687214	0.00149948	0.458302	-0.338848	-1.06731		0.000695148	0.00159639	0.435451	-0.361061	-1.13856
PRKAR2B	5577	NM_002736	M-007673-00	0.00167948	0.00331639	0.506418	-0.29549	-0.944156		0.00135826	0.00281323	0.482813	-0.316221	-0.988824		0.00123718	0.00283782	0.435961	-0.360552	-1.1369
TRIM50	135892	NM_178125	M-007130-00	0.0013597	0.00331639	0.409995	-0.387222	-1.26548		0.0012428	0.00281323	0.441769	-0.354805	-1.12265		0.00123884	0.00283782	0.436547	-0.359969	-1.135
FBXO5	26271	NM_012177	M-012434-01	0.000645397	0.00118799	0.543266	-0.264988	-0.837309		0.000726139	0.00149948	0.48426	-0.314921	-0.984314		0.000697944	0.00159639	0.437202	-0.359318	-1.13288
TRIM52	84851	NM_032765	M-007095-00	0.000533646	0.00118799	0.449199	-0.347561	-1.12655		0.0006534	0.00149948	0.435751	-0.360761	-1.14331		0.000698259	0.00159639	0.437399	-0.359122	-1.13225
MAP4K3	8491	NM_003618	M-003588-02	0.00131244	0.00331639	0.395743	-0.402587	-1.3193		0.00106779	0.00281323	0.379561	-0.420718	-1.35128		0.00124168	0.00283782	0.437547	-0.358975	-1.13177
SCRN1	9805	NM_014766	M-017879-01	0.00135978	0.00155138	0.876499	-0.0572488	-0.109633		0.00203625	0.00171016	1.19067	0.075793	0.3709		0.000730757	0.00166823	0.438043	-0.358483	-1.13017
BRAF	673	NM_004333	M-003460-03	0.00140538	0.00331639	0.423768	-0.372872	-1.21521		0.00164099	0.00281323	0.583311	-0.2341	-0.703982		0.00124561	0.00283782	0.438933	-0.357602	-1.1273
ASB12	142689	NM_130388	M-013180-00	0.000669924	0.00118799	0.563911	-0.248789	-0.780569		0.000854905	0.00149948	0.570134	-0.244023	-0.738399		0.000700989	0.00159639	0.43911	-0.357427	-1.12673
PPAP2A	8611	NM_003711	M-019098-01	0.000633075	0.000798743	0.792588	-0.100952	-0.262719		0.000406228	0.000822121	0.494122	-0.306166	-0.953947		0.000318051	0.000723841	0.439393	-0.357147	-1.12582
LCK	3932	NM_005356	M-003151-01	0.000366676	0.000748678	0.489764	-0.310013	-0.995025		0.000413158	0.000743484	0.555706	-0.255155	-0.777012		0.000267944	0.000609788	0.439406	-0.357134	-1.12578
ADAMTS17	170691	NM_139057	M-005768-02	0.00101175	0.00222003	0.455738	-0.341285	-1.10457		0.000899285	0.0028144	0.31953	-0.495488	-1.61062		0.000882743	0.00200868	0.439465	-0.357075	-1.12559
MLC1	23209	NM_139202	M-012880-01	0.000454631	0.000798743	0.569183	-0.244748	-0.766415		0.000340569	0.000822121	0.414257	-0.38273	-1.21951		0.00031842	0.000723841	0.439903	-0.356643	-1.12418
TRPM1	4308	NM_002420	M-006513-02	0.00093532	0.00222003	0.42131	-0.375398	-1.22406		0.000948209	0.0028144	0.336913	-0.472482	-1.53082		0.000884241	0.00200868	0.440211	-0.356339	-1.12319
MARCH1	55016	NM_017923	M-007006-02	0.00138258	0.00331639	0.416894	-0.379975	-1.24009		0.00139497	0.00281323	0.49586	-0.304641	-0.948658		0.00125077	0.00283782	0.440751	-0.355806	-1.12146
PAK1	5058	NM_002576	M-003521-04	0.000271892	0.000748678	0.363162	-0.439899	-1.45		0.000339699	0.000743484	0.456902	-0.340177	-1.07192		0.000269506	0.000609788	0.441968	-0.35461	-1.11756
PKD1	5310	NM_000296	M-007666-00	0.000946654	0.00222003	0.426416	-0.370167	-1.20574		0.00144315	0.0028144	0.512774	-0.290074	-0.898132		0.000889898	0.00200868	0.443027	-0.35357	-1.11418
KCNK18	338567	NM_181840	M-009140-01	0.000968294	0.00211685	0.457421	-0.339684	-1.09896		0.000912377	0.00210791	0.432834	-0.363678	-1.15343		0.000812334	0.00183055	0.443764	-0.352848	-1.11183
ZNRF2	223082	NM_147128	M-007165-00	0.000406054	0.00118799	0.341798	-0.466231	-1.54223		0.000627919	0.00149948	0.418758	-0.378037	-1.20323		0.000708431	0.00159639	0.443771	-0.352841	-1.11181
CDK5	1020	NM_004935	M-003239-01	0.00177958	0.00331639	0.536601	-0.270349	-0.856088		0.00158225	0.00281323	0.562433	-0.24993	-0.758887		0.00126306	0.00283782	0.445082	-0.35156	-1.10764
SLC26A7	115111	NM_052832	M-007495-00	0.00116241	0.00211685	0.549121	-0.260332	-0.821002		0.000987511	0.00210791	0.468478	-0.329311	-1.03423		0.000814769	0.00183055	0.445095	-0.351548	-1.1076
C10orf46	143384	NM_153810	M-016305-01	0.000688381	0.00150035	0.458814	-0.338363	-1.09433		0.000542484	0.0015753	0.344368	-0.462977	-1.49785		0.000656129	0.00147228	0.445654	-0.351002	-1.10583
PROKR1	10887	NM_138964	M-005593-00	0.00144741	0.00331639	0.436442	-0.360073	-1.17038		0.00128062	0.00281323	0.455215	-0.341783	-1.07749		0.00126492	0.00283782	0.445736	-0.350922	-1.10557
PHF23	79142	NM_024297	M-014324-02	0.000609262	0.00118799	0.512849	-0.290011	-0.924961		0.000585331	0.00149948	0.390356	-0.408539	-1.30903		0.000713559	0.00159639	0.446984	-0.349708	-1.10161
FBXO4	26272	NM_012176	M-012433-01	0.00046502	0.00118799	0.391433	-0.407343	-1.33596		0.000683306	0.00149948	0.455695	-0.341325	-1.0759		0.000714511	0.00159639	0.44758	-0.34913	-1.09973
FBXO3	26273	NM_012175	M-012432-00	0.000489188	0.00118799	0.411776	-0.385339	-1.25888		0.000770768	0.00149948	0.514024	-0.289017	-0.894463		0.000714628	0.00159639	0.447654	-0.349058	-1.0995
NEK11	79858	NM_145910	M-004865-02	0.000265127	0.000748678	0.354127	-0.450841	-1.48832		0.000258274	0.000743484	0.347383	-0.459192	-1.48472		0.000273445	0.000609788	0.448427	-0.348308	-1.09706
CPXM2	119587	NM_198148	M-005927-00	0.00111041	0.00155138	0.715757	-0.145234	-0.417833		0.000877231	0.00171016	0.512952	-0.289923	-0.897607		0.000748363	0.00166823	0.448597	-0.348144	-1.09652
UHRF1	29128	NM_001048201	M-006977-01	0.000694811	0.00150035	0.4631	-0.334325	-1.08019		0.000922386	0.0015753	0.585529	-0.232451	-0.698263		0.000660625	0.00147228	0.448708	-0.348036	-1.09617
PFKL	5211	NM_002626	M-006822-00	0.000277477	0.000537992	0.515764	-0.287549	-0.916338		0.000350897	0.000517914	0.67752	-0.169078	-0.478448		0.000292602	0.000650629	0.449722	-0.347056	-1.09298
KCNMB1	3779	NM_004137	M-008428-00	0.000976479	0.00211685	0.461288	-0.336028	-1.08615		0.000935883	0.00210791	0.443985	-0.352631	-1.11511		0.000823641	0.00183055	0.449941	-0.346844	-1.0923
GPR152	390212	NM_206997	M-031997-00	0.000343009	0.000787362	0.435644	-0.360868	-1.17316		0.000418285	0.000745694	0.560934	-0.251088	-0.762906		0.00035853	0.000795884	0.45048	-0.346324	-1.0906
MARK1	4139	NM_018650	M-004259-03	0.000321326	0.000748678	0.42919	-0.36735	-1.19587		0.00039043	0.000743484	0.525136	-0.279728	-0.862245		0.000274755	0.000609788	0.450575	-0.346233	-1.0903
SRPK1	6732	NM_003137	M-003982-02	0.000270782	0.000537992	0.503318	-0.298157	-0.953497		0.000221257	0.000517914	0.427209	-0.36936	-1.17314		0.000293281	0.000650629	0.450765	-0.34605	-1.08971
YSK4	80122	NM_001018046	M-004843-01	0.000302328	0.000537992	0.561956	-0.250297	-0.785852		0.000302528	0.000517914	0.584128	-0.233492	-0.701873		0.000293543	0.000650629	0.451169	-0.345661	-1.08844
TRAF4	9618	NM_004295	M-006908-01	0.00068969	0.00150035	0.459687	-0.337538	-1.09144		0.000716455	0.0015753	0.454805	-0.342175	-1.07885		0.000664302	0.00147228	0.451205	-0.345626	-1.08833
UBE2J1	51465	NM_016021	M-007266-02	0.000676513	0.00118799	0.569458	-0.244538	-0.765678		0.000521394	0.00149948	0.347717	-0.458774	-1.48328		0.000720604	0.00159639	0.451397	-0.345442	-1.08773
FSHR	2492	NM_181446	M-005497-02	0.00144531	0.00331639	0.435808	-0.360705	-1.17259		0.00187698	0.00281323	0.667198	-0.175746	-0.501576		0.00128341	0.00283782	0.452251	-0.34462	-1.08506
OSGEP	55644	NM_017807	M-005981-01	0.000993423	0.00222003	0.447482	-0.349224	-1.13238		0.00120306	0.0028144	0.427466	-0.369099	-1.17223		0.000909739	0.00200868	0.452905	-0.343993	-1.08302
PRKAG3	53632	NM_017431	M-009859-01	0.000288463	0.000748678	0.385296	-0.414206	-1.36		0.000377847	0.000743484	0.508212	-0.293955	-0.911593		0.000276571	0.000609788	0.453552	-0.343372	-1.081
PTPN3	5774	NM_002829	M-009372-01	0.000959838	0.00222003	0.432354	-0.36416	-1.1847		0.00153669	0.0028144	0.546011	-0.262799	-0.803524		0.000911607	0.00200868	0.453835	-0.343102	-1.08012
PRKACB	5567	NM_002731	M-004650-00	0.000333578	0.000748678	0.445556	-0.351098	-1.13894		0.000307421	0.000743484	0.413487	-0.383538	-1.22231		0.000276787	0.000609788	0.453906	-0.343034	-1.0799
GPR55	9290	NM_005683	M-005581-02	0.0015268	0.00331639	0.46038	-0.336884	-1.08915		0.00137557	0.00281323	0.488965	-0.310723	-0.969751		0.00129646	0.00283782	0.45685	-0.340227	-1.07076
TLL1	7092	NM_012464	M-006046-01	0.000897317	0.00155138	0.578401	-0.237771	-0.741974		0.000798218	0.00171016	0.46675	-0.330915	-1.03979		0.000763211	0.00166823	0.457498	-0.339611	-1.06876
EMR1	2015	NM_001974	M-005487-01	0.000460655	0.000787362	0.585062	-0.232798	-0.724555		0.000428717	0.000745694	0.574923	-0.24039	-0.725799		0.000364591	0.000795884	0.458096	-0.339043	-1.06691
DAPK2	23604	NM_014326	M-004418-03	0.000266754	0.000537992	0.495832	-0.304665	-0.976293		0.000321237	0.000517914	0.620251	-0.207433	-0.611484		0.000298155	0.000650629	0.458258	-0.33889	-1.06641
INPP5K	51763	NM_016532	M-017494-00	0.000958375	0.00222003	0.431695	-0.364823	-1.18702		0.00121909	0.0028144	0.43316	-0.363351	-1.1523		0.000921853	0.00200868	0.458936	-0.338248	-1.06432
INPP5E	56623	NM_019892	M-020852-00	0.000474715	0.000798743	0.594328	-0.225974	-0.70065		0.000363105	0.000822121	0.441669	-0.354904	-1.123		0.000332486	0.000723841	0.459335	-0.337871	-1.06309
LRP12	29967	NM_013437	M-010233-00	0.00100059	0.00222003	0.45071	-0.346102	-1.12144		0.00125381	0.0028144	0.445498	-0.351154	-1.10999		0.000923165	0.00200868	0.459589	-0.33763	-1.06231
NEK8	284086	NM_178170	M-004866-00	0.000229432	0.000748678	0.306449	-0.513641	-1.7083		0.000239935	0.000743484	0.322717	-0.491179	-1.59567		0.000280684	0.000609788	0.460299	-0.33696	-1.06013
PSMB2	5690	NM_002794	M-010461-00	0.00065614	0.00211685	0.30996	-0.508694	-1.69098		0.000580192	0.00210791	0.275245	-0.560281	-1.83536		0.000844106	0.00183055	0.461121	-0.336185	-1.05761
ACE2	59272	NM_021804	M-005755-00	0.000963249	0.00222003	0.433891	-0.36262	-1.1793		0.00106028	0.0028144	0.376733	-0.423967	-1.36254		0.000926306	0.00200868	0.461153	-0.336155	-1.05751
NEDD4L	23327	NM_015277	M-007187-02	0.000649191	0.00118799	0.54646	-0.262442	-0.828392		0.000584547	0.00149948	0.389833	-0.409121	-1.31105		0.000737433	0.00159639	0.461939	-0.335416	-1.05511
IKBKAP	8518	NM_003640	M-009371-00	0.000268582	0.000537992	0.499231	-0.301699	-0.965903		0.000274217	0.000517914	0.529464	-0.276163	-0.84988		0.000300553	0.000650629	0.461942	-0.335413	-1.0551
MC1R	4157	NM_002386	M-005657-03	0.00152616	0.00331639	0.460186	-0.337067	-1.08979		0.00114814	0.00281323	0.408121	-0.389211	-1.24199		0.00131105	0.00283782	0.461992	-0.335366	-1.05494
KCNF1	3754	NM_002236	M-006227-00	0.00100081	0.00211685	0.472784	-0.325338	-1.04871		0.00109975	0.00210791	0.521727	-0.282557	-0.872057		0.000845835	0.00183055	0.462065	-0.335297	-1.05472
NPEPPS	9520	NM_006310	M-005979-03	0.00079242	0.00155138	0.510786	-0.291761	-0.931094		0.000861376	0.00171016	0.503681	-0.297844	-0.925082		0.000770842	0.00166823	0.462072	-0.33529	-1.0547
MAPK14	1432	NM_139013	M-003512-06	0.00195684	0.00331639	0.590051	-0.229111	-0.711638		0.00165561	0.00281323	0.58851	-0.230246	-0.690615		0.00131223	0.00283782	0.462408	-0.334974	-1.05367
UCKL1	54963	NM_017859	M-006792-00	0.000275333	0.000748678	0.367759	-0.434437	-1.43086		0.000291533	0.000743484	0.392117	-0.406584	-1.30225		0.000282007	0.000609788	0.462467	-0.334919	-1.05349
CCR3	1232	NM_001837	M-005450-01	0.000286691	0.000787362	0.364115	-0.438761	-1.44601		0.000335777	0.000745694	0.450288	-0.346509	-1.09388		0.000369117	0.000795884	0.463783	-0.333685	-1.04947
DAPK3	1613	NM_001348	M-004947-00	0.000322655	0.000537992	0.599738	-0.222038	-0.686865		0.00028468	0.000517914	0.549668	-0.2599	-0.79347		0.000301819	0.000650629	0.463888	-0.333587	-1.04915
IRAK3	11213	NM_007199	M-004762-00	0.00025632	0.000537992	0.476438	-0.321994	-1.03699		0.000284034	0.000517914	0.54842	-0.260887	-0.796894		0.000301913	0.000650629	0.464032	-0.333452	-1.04872
BCKDK	10295	NM_005881	M-004932-01	0.000328145	0.000748678	0.4383	-0.358229	-1.16392		0.000288367	0.000743484	0.387859	-0.411326	-1.3187		0.000283064	0.000609788	0.464201	-0.333294	-1.0482
STK39	27347	NM_013233	M-004875-02	0.00169531	0.00331639	0.51119	-0.291418	-0.929891		0.00190425	0.00281323	0.67689	-0.169482	-0.47985		0.00131803	0.00283782	0.464452	-0.333059	-1.04744
CCBP2	1238	NM_001296	M-005445-01	0.00164983	0.00331639	0.497478	-0.303226	-0.971253		0.00135146	0.00281323	0.480394	-0.318402	-0.996389		0.00131851	0.00283782	0.464623	-0.3329	-1.04692
DGKG	1608	NM_001346	M-006715-00	0.000338496	0.000748678	0.452125	-0.344741	-1.11667		0.000381137	0.000743484	0.512637	-0.29019	-0.898534		0.0002834	0.000609788	0.464752	-0.332779	-1.04653
TMPRSS13	84000	NM_001077263	M-005973-02	0.000877546	0.00155138	0.565657	-0.247447	-0.775867		0.000869366	0.00171016	0.508353	-0.293834	-0.911173		0.000775355	0.00166823	0.464777	-0.332755	-1.04645
CLCA2	9635	NM_006536	M-003813-02	0.000491131	0.000798743	0.61488	-0.21121	-0.648933		0.000498655	0.000822121	0.606546	-0.217136	-0.645141		0.000336456	0.000723841	0.46482	-0.332715	-1.04632
ADAMTS18	170692	NM_199355	M-005769-02	0.0010725	0.00155138	0.691321	-0.16032	-0.470677		0.000853489	0.00171016	0.499069	-0.301839	-0.938938		0.000775833	0.00166823	0.465064	-0.332487	-1.04558
FBXO9	26268	NM_012347	M-012469-01	0.000781234	0.00118799	0.657607	-0.182034	-0.546734		0.0010083	0.00149948	0.672433	-0.172351	-0.489802		0.000743239	0.00159639	0.465576	-0.33201	-1.04402
DLG1	1739	NM_004087	M-009415-01	0.00139116	0.00331639	0.419479	-0.37729	-1.23069		0.00125358	0.00281323	0.445601	-0.351054	-1.10964		0.00132564	0.00283782	0.467134	-0.330558	-1.0393
MBTPS1	8720	NM_003791	M-005939-01	0.000922963	0.00155138	0.594932	-0.225533	-0.699105		0.00105413	0.00171016	0.616392	-0.210143	-0.620886		0.000779374	0.00166823	0.467186	-0.33051	-1.03914
CAPN9	10753	NM_006615	M-005808-01	0.00111759	0.00155138	0.720389	-0.142433	-0.408019		0.000767158	0.00171016	0.448588	-0.348152	-1.09958		0.000779382	0.00166823	0.467191	-0.330505	-1.03913
PTGDR	5729	NM_000953	M-005710-00	0.00145595	0.00331639	0.439015	-0.357521	-1.16144		0.00147118	0.00281323	0.522951	-0.281539	-0.868528		0.00132884	0.00283782	0.46826	-0.329513	-1.0359
FBXO39	162517	NM_153230	M-016871-00	0.000734118	0.00150035	0.489298	-0.310427	-0.996474		0.000874883	0.0015753	0.555374	-0.255414	-0.777911		0.000689772	0.00147228	0.468505	-0.329286	-1.03516
CAMK2D	817	NM_001221	M-004042-02	0.000610602	0.000748678	0.815573	-0.0885373	-0.219231		0.000267678	0.000743484	0.360032	-0.443659	-1.43085		0.000285714	0.000609788	0.468547	-0.329247	-1.03503
CACNA1A	773	NM_000068	M-006121-02	0.000989846	0.00211685	0.467602	-0.330123	-1.06547		0.000618282	0.00210791	0.293315	-0.532666	-1.73958		0.000857898	0.00183055	0.468655	-0.329147	-1.03471
DGKD	8527	NM_003648	M-006713-03	0.00146399	0.00331639	0.44144	-0.355129	-1.15306		0.0013539	0.00281323	0.48126	-0.31762	-0.993675		0.0013329	0.00283782	0.469691	-0.328187	-1.03159
GHRHR	2692	NM_001009824	M-005512-02	0.00165695	0.00331639	0.499625	-0.301356	-0.964701		0.00134546	0.00281323	0.47826	-0.320336	-1.00309		0.00133409	0.00283782	0.470112	-0.327799	-1.03032
TULP4	56995	NM_001007466	M-013785-01	0.000775361	0.00118799	0.652664	-0.18531	-0.558212		0.000977636	0.00149948	0.651983	-0.185763	-0.536324		0.000751388	0.00159639	0.47068	-0.327274	-1.02861
FBXO18	84893	NM_032807	M-017404-00	0.000504226	0.00118799	0.424435	-0.372189	-1.21282		0.000968752	0.00149948	0.646059	-0.189728	-0.550075		0.000751636	0.00159639	0.470836	-0.327131	-1.02815
FASTK	10922	NM_006712	M-005317-02	0.000377253	0.000748678	0.503892	-0.297663	-0.951765		0.000303269	0.000743484	0.407903	-0.389443	-1.2428		0.000287335	0.000609788	0.471205	-0.32679	-1.02704
USP48	84196	NM_001032730	M-006079-02	0.00148891	0.00155138	0.959736	-0.0178481	0.0283813		0.00091183	0.00171016	0.533184	-0.273123	-0.839335		0.00078705	0.00166823	0.471788	-0.326253	-1.02529
HERC5	51191	NM_016323	M-005174-02	0.000557502	0.00118799	0.46928	-0.328568	-1.06002		0.000598417	0.00149948	0.399083	-0.398936	-1.27573		0.000753424	0.00159639	0.471956	-0.326099	-1.02479
GRIA3	2892	NM_000828	M-006186-02	0.000375546	0.000798743	0.470171	-0.327745	-1.05714		0.000304782	0.000822121	0.370727	-0.430946	-1.38675		0.000342248	0.000723841	0.472822	-0.325302	-1.0222
PAK6	56924	NM_020168	M-004338-02	0.00041286	0.000748678	0.551452	-0.258492	-0.814557		0.000333197	0.000743484	0.448156	-0.348571	-1.10103		0.000288375	0.000609788	0.472911	-0.325221	-1.02193
PTK2	5747	NM_005607	M-003164-02	0.00127975	0.00331639	0.385887	-0.41354	-1.35767		0.00140513	0.00281323	0.499474	-0.301487	-0.937718		0.00134304	0.00283782	0.473266	-0.324894	-1.02087
BIRC6	57448	NM_016252	M-013857-01	0.000902329	0.00118799	0.75954	-0.119449	-0.327512		0.00064566	0.00149948	0.43059	-0.365936	-1.16126		0.000755532	0.00159639	0.473276	-0.324885	-1.02084
MAGI3	260425	NM_152900	M-009453-02	0.000262395	0.000537992	0.487731	-0.31182	-1.00136		0.000217169	0.000517914	0.419314	-0.37746	-1.20123		0.000308355	0.000650629	0.473934	-0.324282	-1.01888
INPP4B	8821	NM_001101669	M-011539-01	0.00048792	0.000798743	0.610859	-0.214059	-0.658914		0.000445977	0.000822121	0.542471	-0.265623	-0.813322		0.000343316	0.000723841	0.474297	-0.32395	-1.0178
AKT2	208	NM_001626	M-003001-02	0.00160772	0.00331639	0.48478	-0.314455	-1.01059		0.00178303	0.00281323	0.633802	-0.198046	-0.578928		0.00134745	0.00283782	0.474821	-0.323471	-1.01624
PHKA1	5255	NM_002637	M-019682-00	0.000274412	0.000537992	0.510068	-0.292372	-0.933233		0.000359002	0.000517914	0.693169	-0.159161	-0.44405		0.000309488	0.000650629	0.475675	-0.322689	-1.01369
SACM1L	22908	NM_014016	M-007280-00	0.000359244	0.000798743	0.449761	-0.347018	-1.12465		0.000384337	0.000822121	0.467494	-0.330224	-1.03739		0.000344543	0.000723841	0.475992	-0.3224	-1.01275
ERBB4	2066	NM_001042599	M-003128-03	0.000258187	0.000537992	0.479909	-0.318841	-1.02595		0.000280316	0.000517914	0.54124	-0.26661	-0.816744		0.000309702	0.000650629	0.476004	-0.322389	-1.01272
MAP2K5	5607	NM_002757	M-003966-05	0.00156115	0.00331639	0.470736	-0.327223	-1.05531		0.00136657	0.00281323	0.485766	-0.313573	-0.979639		0.00135249	0.00283782	0.476596	-0.321849	-1.01096
EPHA3	2042	NM_182644	M-003117-03	0.000314449	0.000537992	0.584486	-0.233226	-0.726053		0.000313838	0.000517914	0.605965	-0.217552	-0.646585		0.000310438	0.000650629	0.477135	-0.321358	-1.00936
PHF2	5253	NM_005392	M-012912-01	0.000761195	0.00150035	0.507346	-0.294696	-0.941373		0.000574761	0.0015753	0.364857	-0.437877	-1.41079		0.000702768	0.00147228	0.477332	-0.32118	-1.00878
XYLB	9942	NM_005108	M-006793-01	0.00237169	0.00331639	0.71514	-0.145609	-0.419145		0.00170748	0.00281323	0.606946	-0.21685	-0.64415		0.0013563	0.00283782	0.477939	-0.320627	-1.00698
MATK	4145	NM_139354	M-003154-04	0.00157119	0.00331639	0.473765	-0.324437	-1.04555		0.00179438	0.00281323	0.637837	-0.19529	-0.569368		0.00135699	0.00283782	0.478182	-0.320407	-1.00627
PCSK6	5046	NM_138322	M-005983-01	0.000915435	0.00155138	0.59008	-0.229089	-0.711564		0.000666124	0.00171016	0.389509	-0.409482	-1.3123		0.000797789	0.00166823	0.478225	-0.320368	-1.00614
MAPKAPK2	9261	NM_004759	M-003516-02	0.000347912	0.000537992	0.646686	-0.189307	-0.572211		0.000344617	0.000517914	0.665394	-0.176921	-0.505652		0.000311298	0.000650629	0.478457	-0.320157	-1.00545
LNX2	222484	NM_153371	M-007164-01	0.000771422	0.00150035	0.514162	-0.2889	-0.92107		0.000938729	0.0015753	0.595904	-0.224824	-0.671808		0.000707684	0.00147228	0.480671	-0.318152	-0.99893
KCTD3	51133	NM_016121	M-021032-00	0.00103995	0.00211685	0.491271	-0.308679	-0.990353		0.000902079	0.00210791	0.427949	-0.368608	-1.17053		0.000880034	0.00183055	0.480748	-0.318083	-0.998705
SENP7	57337	NM_001077203	M-006035-01	0.00125584	0.00155138	0.809499	-0.0917838	-0.230604		0.00109326	0.00171016	0.639272	-0.194314	-0.565983		0.000802762	0.00166823	0.481206	-0.317669	-0.997358
BACE2	25825	NM_138992	M-003802-03	0.00103043	0.00222003	0.464152	-0.33334	-1.07674		0.00153661	0.0028144	0.545981	-0.262823	-0.803608		0.000968932	0.00200868	0.482374	-0.316616	-0.993933
IKBKB	3551	XM_032491	M-003503-00	0.000249961	0.000537992	0.464618	-0.332904	-1.07521		0.000238022	0.000517914	0.459578	-0.337641	-1.06312		0.000314349	0.000650629	0.483146	-0.315921	-0.991671
CPM	1368	NM_001005502	M-005825-01	0.00105181	0.00222003	0.473781	-0.324422	-1.0455		0.00144034	0.0028144	0.511774	-0.290922	-0.901071		0.000970726	0.00200868	0.483267	-0.315813	-0.991319
PHF1	5252	NM_002636	M-011353-00	0.000732474	0.00150035	0.488202	-0.3114	-0.999884		0.00122916	0.0015753	0.780271	-0.107755	-0.265746		0.000711843	0.00147228	0.483496	-0.315607	-0.99065
CDK20	23552	NM_012119	M-004686-02	0.000252049	0.000748678	0.336659	-0.47281	-1.56528		0.000287202	0.000743484	0.386292	-0.413085	-1.3248		0.000294894	0.000609788	0.483602	-0.315512	-0.99034
STK40	83931	NM_032017	M-005348-00	0.000279992	0.000537992	0.520439	-0.28363	-0.902612		0.000352484	0.000517914	0.680585	-0.167118	-0.47165		0.000314672	0.000650629	0.483643	-0.315475	-0.990218
MMP16	4325	NM_022564	M-005957-02	0.00154303	0.00155138	0.994621	-0.00234235	0.0826957		0.00101019	0.00171016	0.590699	-0.228634	-0.685021		0.000807651	0.00166823	0.484137	-0.315032	-0.988778
PTPRU	10076	NM_133178	M-009328-02	0.000458678	0.000798743	0.574249	-0.2409	-0.752933		0.000424323	0.000822121	0.516131	-0.28724	-0.8883		0.000351278	0.000723841	0.485296	-0.313993	-0.985396
MAPK3	5595	NM_001109891	M-003592-03	0.00171271	0.00331639	0.516436	-0.286984	-0.914358		0.00130064	0.00281323	0.46233	-0.335048	-1.05413		0.00137741	0.00283782	0.485376	-0.313922	-0.985166
ERN1	2081	NM_001433	M-004951-02	0.000178366	0.000537992	0.33154	-0.479463	-1.58858		0.000226517	0.000517914	0.437365	-0.359156	-1.13774		0.000315867	0.000650629	0.48548	-0.313828	-0.984861
CLK1	1195	NM_004071	M-004800-00	0.000310389	0.000748678	0.414583	-0.382388	-1.24855		0.000375688	0.000743484	0.505308	-0.296444	-0.920225		0.000296374	0.000609788	0.486028	-0.313338	-0.983266
AFG3L2	10939	NM_006796	M-005781-00	0.00110607	0.00222003	0.498224	-0.302575	-0.968972		0.0011293	0.0028144	0.401259	-0.396575	-1.26754		0.000978175	0.00200868	0.486975	-0.312493	-0.980516
SEC16A	9919	NM_014866	M-026032-01	0.000432689	0.000798743	0.541712	-0.266232	-0.841668		0.000380075	0.000822121	0.46231	-0.335067	-1.05419		0.000352545	0.000723841	0.487047	-0.312429	-0.980308
PPP1R2	5504	NM_006241	M-015361-01	0.0004793	0.000798743	0.600068	-0.2218	-0.686028		0.000418128	0.000822121	0.508596	-0.293627	-0.910454		0.000352639	0.000723841	0.487177	-0.312314	-0.979932
CXCR3	2833	NM_001504	M-005472-02	0.000300881	0.000787362	0.382138	-0.41778	-1.37252		0.000295227	0.000745694	0.395909	-0.402405	-1.28776		0.000387869	0.000795884	0.487344	-0.312164	-0.979445
GPR15	2838	NM_005290	M-005550-00	0.00031806	0.000787362	0.403957	-0.393665	-1.28805		0.000309254	0.000745694	0.41472	-0.382245	-1.21783		0.000388178	0.000795884	0.487732	-0.311819	-0.978321
OXGR1	27199	NM_080818	M-005600-03	0.00040977	0.000787362	0.520434	-0.283634	-0.902625		0.000372574	0.000745694	0.499633	-0.301349	-0.937238		0.000388536	0.000795884	0.488181	-0.311419	-0.97702
PDP2	57546	NM_020786	M-022572-00	0.000980807	0.000798743	1.22794	0.0891763	0.403271		0.00051708	0.000822121	0.628959	-0.201378	-0.590483		0.000353889	0.000723841	0.488903	-0.310777	-0.974931
KCNH3	23416	NM_012284	M-010707-00	0.00117655	0.00211685	0.555801	-0.25508	-0.802606		0.000751289	0.00210791	0.356414	-0.448046	-1.44606		0.000895237	0.00183055	0.489053	-0.310644	-0.9745
FGFR3	2261	NM_000142	M-003133-01	0.000249044	0.000748678	0.332646	-0.478018	-1.58352		0.000300505	0.000743484	0.404185	-0.39342	-1.25659		0.000298476	0.000609788	0.489476	-0.310269	-0.973277
BAZ1B	9031	NM_032408	M-006901-02	0.000742607	0.00150035	0.494956	-0.305433	-0.978984		0.00100974	0.0015753	0.64098	-0.193156	-0.561964		0.000721229	0.00147228	0.489871	-0.309918	-0.972137
HCAR3	8843	NM_006018	M-005628-02	0.00166935	0.00331639	0.503362	-0.29812	-0.953366		0.00122497	0.00281323	0.435434	-0.361078	-1.14441		0.00139069	0.00283782	0.490058	-0.309752	-0.971598
FLT3	2322	NM_004119	M-003137-01	0.000349347	0.000748678	0.466619	-0.331038	-1.06867		0.000281422	0.000743484	0.378518	-0.421913	-1.35542		0.000298879	0.000609788	0.490136	-0.309684	-0.971374
LRSAM1	90678	NM_001005374	M-007103-01	0.000680271	0.00150035	0.453409	-0.34351	-1.11236		0.000643139	0.0015753	0.408263	-0.38906	-1.24147		0.000722453	0.00147228	0.490702	-0.309182	-0.969741
PRICKLE2	166336	NM_198859	M-023495-01	0.000765838	0.00150035	0.51044	-0.292055	-0.932123		0.000869556	0.0015753	0.551993	-0.258066	-0.78711		0.000723503	0.00147228	0.491416	-0.308551	-0.967688
GPR26	2849	NM_153442	M-005561-00	0.000261257	0.000787362	0.331813	-0.479107	-1.58734		0.000226355	0.000745694	0.303549	-0.517771	-1.68791		0.000391158	0.000795884	0.491476	-0.308497	-0.967514
NME2	4831	NM_001018139	M-005102-02	0.000248911	0.000537992	0.462666	-0.334733	-1.08161		0.000304166	0.000517914	0.58729	-0.231147	-0.69374		0.0003202	0.000650629	0.492139	-0.307912	-0.965609
TRIM17	51127	NM_001024941	M-006981-01	0.000475033	0.00118799	0.399861	-0.398091	-1.30355		0.000575151	0.00149948	0.383567	-0.416159	-1.33546		0.000786092	0.00159639	0.49242	-0.307665	-0.964804
CHKB	1120	NM_005198	M-006705-00	0.0019985	0.00331639	0.602613	-0.219961	-0.679589		0.00174306	0.00281323	0.619596	-0.207892	-0.613077		0.00139747	0.00283782	0.492446	-0.307641	-0.964727
KCNRG	283518	NM_173605	M-018264-01	0.00100865	0.00211685	0.476486	-0.32195	-1.03684		0.0010977	0.00210791	0.520753	-0.283368	-0.87487		0.000904287	0.00183055	0.493996	-0.306276	-0.960286
CRY1	1407	NM_004075	M-015421-00	0.000351346	0.000787362	0.446232	-0.350439	-1.13663		0.0003814	0.000745694	0.51147	-0.29118	-0.901967		0.000394008	0.000795884	0.495058	-0.305344	-0.957254
BTBD10	84280	NM_032320	M-017963-01	0.00143824	0.00211685	0.679423	-0.16786	-0.497086		0.0010184	0.00210791	0.483133	-0.315933	-0.987824		0.000906248	0.00183055	0.495068	-0.305335	-0.957224
GABRG2	2566	NM_198903	M-006174-03	0.000411032	0.000798743	0.514599	-0.288531	-0.919779		0.000411123	0.000822121	0.500076	-0.300964	-0.935903		0.000359074	0.000723841	0.496068	-0.304459	-0.954373
PTPRO	5800	NM_002848	M-008500-01	0.000339985	0.000798743	0.42565	-0.370947	-1.20847		0.000401537	0.000822121	0.488416	-0.31121	-0.971442		0.00035947	0.000723841	0.496615	-0.303981	-0.952816
KDM5D	8284	NM_004653	M-010820-01	0.000732998	0.00150035	0.488552	-0.311089	-0.998795		0.000806858	0.0015753	0.512192	-0.290567	-0.89984		0.000733931	0.00147228	0.498498	-0.302336	-0.947465
KLK10	5655	NM_145888	M-005907-01	0.00194533	0.00155138	1.25394	0.0982766	0.435148		0.00121495	0.00171016	0.710427	-0.14848	-0.407005		0.00083342	0.00166823	0.499583	-0.301392	-0.944392
SIRPA	140885	NM_080792	M-013223-01	0.00114885	0.00222003	0.517496	-0.286093	-0.911238		0.00118669	0.0028144	0.421649	-0.375049	-1.19287		0.00100355	0.00200868	0.499609	-0.30137	-0.94432
PPP1R15B	84919	NM_032833	M-015013-00	0.000476424	0.000798743	0.596467	-0.224413	-0.695184		0.000431325	0.000822121	0.524649	-0.280131	-0.863643		0.000361969	0.000723841	0.500067	-0.300972	-0.943026
PCSK5	5125	NM_006200	M-005987-00	0.00106336	0.00211685	0.50233	-0.299011	-0.956489		0.000673492	0.00210791	0.319506	-0.49552	-1.61073		0.00091604	0.00183055	0.500417	-0.300668	-0.942036
GPR1	2825	NM_001098199	M-005523-01	0.000385689	0.000787362	0.48985	-0.309937	-0.994759		0.000392423	0.000745694	0.526251	-0.278807	-0.85905		0.00039935	0.000795884	0.50177	-0.299496	-0.938222
FBXO8	26269	NM_012180	M-012435-00	0.000780184	0.00150035	0.520002	-0.283995	-0.903889		0.000935153	0.0015753	0.593634	-0.226482	-0.677557		0.000740141	0.00147228	0.502716	-0.298677	-0.935558
AURKA	6790	NM_198437	M-003545-10	0.000441869	0.000748678	0.590198	-0.229002	-0.711257		0.000377787	0.000743484	0.508131	-0.294025	-0.911833		0.000306645	0.000609788	0.502872	-0.298542	-0.93512
RNF17	56163	NM_031277	M-007026-01	0.000792453	0.00150035	0.528179	-0.277219	-0.880153		0.000988818	0.0015753	0.6277	-0.202248	-0.5935		0.000740694	0.00147228	0.503092	-0.298353	-0.934502
HIPK4	147746	NM_144685	M-004808-03	0.000262525	0.000537992	0.487971	-0.311606	-1.00061		0.000314257	0.000517914	0.606775	-0.216973	-0.644575		0.000327359	0.000650629	0.503142	-0.298309	-0.934361
ASIC2	40	NM_001094	M-006105-01	0.00106798	0.00211685	0.504511	-0.297129	-0.949896		0.00110029	0.00210791	0.521982	-0.282345	-0.871321		0.000921568	0.00183055	0.503437	-0.298055	-0.933533
TRAF5	7188	NM_001033910	M-006568-01	0.000702597	0.00150035	0.468289	-0.329486	-1.06324		0.000685427	0.0015753	0.435108	-0.361403	-1.14554		0.000741394	0.00147228	0.503567	-0.297942	-0.933168
ASIC3	9311	NM_004769	M-006107-00	0.00116894	0.00222003	0.526542	-0.278567	-0.884875		0.00134375	0.0028144	0.477455	-0.321067	-1.00563		0.00101239	0.00200868	0.504011	-0.29756	-0.931924
ALK	238	NM_004304	M-003103-02	0.000339607	0.000537992	0.631249	-0.199799	-0.608964		0.000280876	0.000517914	0.542323	-0.265742	-0.813734		0.000328371	0.000650629	0.504698	-0.296968	-0.929998
GLRB	2743	NM_000824	M-006183-00	0.00104709	0.00222003	0.471658	-0.326373	-1.05233		0.00138529	0.0028144	0.492214	-0.307846	-0.959774		0.0010167	0.00200868	0.506153	-0.295718	-0.925931
ADRA1D	146	NM_000678	M-005421-01	0.00160347	0.00331639	0.483498	-0.315605	-1.01461		0.00251802	0.00281323	0.895064	-0.0481461	-0.05899		0.00143752	0.00283782	0.506559	-0.29537	-0.924797
DARC	2532	NM_002036	M-005498-02	0.00176323	0.00331639	0.531672	-0.274356	-0.870125		0.0016249	0.00281323	0.577591	-0.23838	-0.718826		0.00143783	0.00283782	0.506668	-0.295276	-0.924492
GPR124	25960	NM_032777	M-005540-00	0.000413614	0.000787362	0.525316	-0.279579	-0.888421		0.000425893	0.000745694	0.571136	-0.243261	-0.735756		0.000403852	0.000795884	0.507426	-0.294628	-0.922381
TTYH1	57348	NM_001005367	M-020721-01	0.00110766	0.00222003	0.498938	-0.301953	-0.966795		0.00134779	0.0028144	0.47889	-0.319764	-1.00111		0.00102096	0.00200868	0.508275	-0.293901	-0.920017
PTPRS	5802	NM_130853	M-009662-02	0.000702592	0.000798743	0.879621	-0.0557042	-0.104223		0.000451018	0.000822121	0.548602	-0.260742	-0.796393		0.000368183	0.000723841	0.508652	-0.293579	-0.91897
MARCH9	92979	NM_138396	M-015561-01	0.000750436	0.00150035	0.500175	-0.300878	-0.963028		0.0014171	0.0015753	0.899572	-0.045964	-0.0514214		0.000749526	0.00147228	0.509091	-0.293205	-0.917751
PACSIN1	29993	NM_020804	M-007735-00	0.000295403	0.000537992	0.549085	-0.260361	-0.821102		0.000353577	0.000517914	0.682694	-0.165774	-0.466988		0.000331405	0.000650629	0.509361	-0.292974	-0.917001
KCND1	3750	NM_004979	M-006224-00	0.00042946	0.000798743	0.53767	-0.269485	-0.853061		0.000372478	0.000822121	0.45307	-0.343835	-1.0846		0.000369267	0.000723841	0.510149	-0.292303	-0.914817
HUNK	30811	NM_014586	M-004214-01	0.000192704	0.000537992	0.358191	-0.445885	-1.47097		0.00026257	0.000517914	0.506977	-0.295012	-0.915258		0.000332082	0.000650629	0.510402	-0.292088	-0.914116
PDK3	5165	NM_005391	M-005021-02	0.000345836	0.000748678	0.461929	-0.335425	-1.08404		0.000338661	0.000743484	0.455506	-0.341506	-1.07653		0.000311311	0.000609788	0.510523	-0.291984	-0.91378
DUSP4	1846	NM_001394	M-003963-03	0.000575209	0.000798743	0.720143	-0.142581	-0.40854		0.000436694	0.000822121	0.53118	-0.274759	-0.845008		0.000370044	0.000723841	0.511223	-0.291389	-0.911844
PIKFYVE	200576	NM_015040	M-005058-02	0.00184017	0.00331639	0.55487	-0.255808	-0.805156		0.00177902	0.00281323	0.632377	-0.199024	-0.582318		0.00145105	0.00283782	0.511327	-0.291301	-0.911557
VN1R4	317703	NM_173857	M-017651-01	0.001551	0.00331639	0.467676	-0.330055	-1.06523		0.00136489	0.00281323	0.485168	-0.314108	-0.981495		0.00145338	0.00283782	0.512146	-0.290606	-0.909296
PTPRN	5798	NM_002846	M-009315-01	0.00048364	0.000798743	0.605501	-0.217885	-0.672317		0.000407815	0.000822121	0.496052	-0.304473	-0.948075		0.000370949	0.000723841	0.512473	-0.290329	-0.908393
EPHB2	2048	NM_017449	M-003122-03	0.000367971	0.000537992	0.68397	-0.164963	-0.486938		0.00039071	0.000517914	0.754392	-0.122403	-0.316554		0.00033367	0.000650629	0.512843	-0.290016	-0.907374
ACPL2	92370	NM_152282	M-008557-00	0.000452257	0.000798743	0.566211	-0.247022	-0.774377		0.000388026	0.000822121	0.471982	-0.326075	-1.023		0.000371313	0.000723841	0.512976	-0.289903	-0.907008
MMEL1	79258	NM_033467	M-005950-01	0.00159495	0.00155138	1.02808	0.0120288	0.133036		0.00138805	0.00171016	0.811648	-0.0906321	-0.206355		0.000855798	0.00166823	0.512998	-0.289885	-0.906948
KCNJ13	3769	NM_002242	M-006243-01	0.00325468	0.00211685	1.53751	0.186817	0.745291		0.0030174	0.00210791	1.43146	0.15578	0.648339		0.000939316	0.00183055	0.513132	-0.289771	-0.906577
HECW2	57520	NM_020760	M-007192-00	0.000570029	0.00118799	0.479825	-0.318917	-1.02622		0.00079173	0.00149948	0.528003	-0.277364	-0.854044		0.00082009	0.00159639	0.513716	-0.289277	-0.90497
FZD10	11211	NM_007197	M-005500-01	0.000293809	0.000787362	0.373156	-0.428109	-1.4087		0.000329412	0.000745694	0.441753	-0.354821	-1.12271		0.000409797	0.000795884	0.514896	-0.28828	-0.901727
UBE2E1	7324	NM_003341	M-008850-01	0.000576561	0.00118799	0.485323	-0.313969	-1.00888		0.000776264	0.00149948	0.517689	-0.285931	-0.88376		0.000823065	0.00159639	0.51558	-0.287704	-0.899852
INPP5J	27124	NM_001002837	M-009108-01	0.000523314	0.000798743	0.655172	-0.183644	-0.552377		0.000387493	0.000822121	0.471333	-0.326672	-1.02507		0.000373428	0.000723841	0.515898	-0.287436	-0.89898
KLK5	25818	NM_001077492	M-005916-01	0.00109704	0.00155138	0.707137	-0.150496	-0.436265		0.000893342	0.00171016	0.522373	-0.282019	-0.870193		0.000861969	0.00166823	0.516697	-0.286764	-0.896794
CHFR	55743	NM_018223	M-007018-01	0.000754685	0.00150035	0.503007	-0.298426	-0.95444		0.000730991	0.0015753	0.464032	-0.333452	-1.04859		0.000760952	0.00147228	0.516851	-0.286634	-0.896372
GPBAR1	151306	NM_170699	M-005519-02	0.00170032	0.00331639	0.5127	-0.290136	-0.925401		0.00130528	0.00281323	0.463979	-0.333502	-1.04876		0.00147104	0.00283782	0.51837	-0.28536	-0.892225
PROKR2	128674	NM_144773	M-005594-01	0.00175384	0.00331639	0.528838	-0.276677	-0.878255		0.00162138	0.00281323	0.576342	-0.239319	-0.722086		0.00147266	0.00283782	0.51894	-0.284883	-0.890672
CLCN2	1181	NM_004366	M-006150-02	0.00111105	0.00211685	0.52486	-0.279956	-0.889742		0.0010997	0.00210791	0.521699	-0.28258	-0.872138		0.000950257	0.00183055	0.519109	-0.284741	-0.890212
UBE2D1	7321	NM_003338	M-009387-01	0.000904165	0.00118799	0.761085	-0.118567	-0.32442		0.000955773	0.00149948	0.637403	-0.195586	-0.570393		0.000829661	0.00159639	0.519712	-0.284238	-0.888572
PHF14	9678	NM_001007157	M-020678-01	0.000766757	0.00150035	0.511053	-0.291534	-0.930297		0.000833786	0.0015753	0.529286	-0.27631	-0.850388		0.000767128	0.00147228	0.521046	-0.283124	-0.884948
SGPP1	81537	NM_030791	M-014653-00	0.000399117	0.000798743	0.499681	-0.301307	-0.964529		0.00040018	0.000822121	0.486766	-0.31268	-0.976541		0.000377164	0.000723841	0.521058	-0.283114	-0.884915
CILP	8483	NM_003613	M-008295-01	0.000433873	0.000798743	0.543194	-0.265045	-0.837509		0.000381298	0.000822121	0.463798	-0.333671	-1.04935		0.00037737	0.000723841	0.521343	-0.282876	-0.884143
KCNA7	3743	NM_031886	M-006217-00	0.00110316	0.00211685	0.521132	-0.283052	-0.900587		0.00106343	0.00210791	0.504492	-0.297146	-0.922659		0.000955115	0.00183055	0.521763	-0.282527	-0.883005
KCNJ8	3764	NM_004982	M-006252-00	0.00133943	0.00211685	0.632743	-0.198772	-0.605368		0.00103521	0.00210791	0.491108	-0.308823	-0.963163		0.00095555	0.00183055	0.522001	-0.282329	-0.882361
BDKRB2	624	NM_000623	M-005436-00	0.00168642	0.00331639	0.50851	-0.2937	-0.937885		0.00188645	0.00281323	0.670564	-0.17356	-0.493994		0.00148253	0.00283782	0.522418	-0.281982	-0.881232
EPHB4	2050	NM_004444	M-003124-01	0.00174477	0.00331639	0.526106	-0.278927	-0.886137		0.00158262	0.00281323	0.562564	-0.249828	-0.758534		0.001485	0.00283782	0.523289	-0.281258	-0.878877
RNPEPL1	57140	NM_018226	M-006032-01	0.00125806	0.00155138	0.810933	-0.0910152	-0.227911		0.00119952	0.00171016	0.701405	-0.154031	-0.426258		0.000873572	0.00166823	0.523652	-0.280957	-0.877897
ADAMTS14	140766	NM_080722	M-005765-01	0.000605082	0.00155138	0.390029	-0.408903	-1.34142		0.000907738	0.00171016	0.530791	-0.275077	-0.846111		0.000874467	0.00166823	0.524189	-0.280512	-0.87645
NEK2	4751	NM_002497	M-004090-03	0.00027069	0.000537992	0.503148	-0.298304	-0.954012		0.00028074	0.000517914	0.542059	-0.265953	-0.814466		0.000341406	0.000650629	0.524733	-0.280062	-0.874983
KCNQ4	9132	NM_004700	M-006274-00	0.00118573	0.00222003	0.534105	-0.272374	-0.863181		0.00164346	0.0028144	0.583946	-0.233627	-0.702341		0.00105434	0.00200868	0.524894	-0.279929	-0.874551
UBE2U	148581	NM_152489	M-008998-00	0.000729285	0.00118799	0.613879	-0.211917	-0.651411		0.000820215	0.00149948	0.547	-0.262013	-0.800799		0.000838791	0.00159639	0.525431	-0.279485	-0.873106
PRSS21	10942	NM_144957	M-003695-01	0.00104834	0.00155138	0.675749	-0.170215	-0.505335		0.000959475	0.00171016	0.561044	-0.251003	-0.762611		0.000876854	0.00166823	0.525619	-0.279329	-0.872598
RPS6KB2	6199	NM_003952	M-004671-00	0.000727849	0.000748678	0.972178	-0.012254	0.0479766		0.000275927	0.000743484	0.371127	-0.430477	-1.38513		0.00032086	0.000609788	0.526184	-0.278863	-0.871082
PRKAG2	51422	NM_024429	M-009693-01	0.000375251	0.000537992	0.697502	-0.156455	-0.457136		0.000273589	0.000517914	0.528253	-0.277158	-0.853332		0.000342451	0.000650629	0.526338	-0.278735	-0.870666
PSMB8	5696	NM_148919	M-006022-01	0.000426518	0.00155138	0.274929	-0.56078	-1.87342		0.000486126	0.00171016	0.284257	-0.546288	-1.78682		0.000878831	0.00166823	0.526805	-0.27835	-0.869415
BIRC8	112401	NM_033341	M-004392-00	0.00185521	0.00331639	0.559407	-0.252272	-0.79277		0.0014063	0.00281323	0.499889	-0.301126	-0.936465		0.0014961	0.00283782	0.527202	-0.278023	-0.868348
GAK	2580	NM_005255	M-005005-02	0.000339498	0.000537992	0.631046	-0.199939	-0.609454		0.000322262	0.000517914	0.62223	-0.206049	-0.606685		0.000343246	0.000650629	0.52756	-0.277728	-0.86739
LMLN	89782	NM_033029	M-005925-01	0.00109738	0.00222003	0.494309	-0.306001	-0.980974		0.00133583	0.0028144	0.474642	-0.323634	-1.01454		0.0010597	0.00200868	0.527562	-0.277727	-0.867385
ASIC5	51802	NM_017419	M-009278-01	0.00119025	0.00222003	0.536141	-0.270721	-0.857392		0.00140934	0.0028144	0.500762	-0.300369	-0.933838		0.00106025	0.00200868	0.527834	-0.277502	-0.866656
PRSS58	136541	NM_001001317	M-032299-00	0.0011933	0.00211685	0.563715	-0.248941	-0.781099		0.000887625	0.00210791	0.421092	-0.375623	-1.19486		0.00096711	0.00183055	0.528315	-0.277107	-0.865368
RIPK4	54101	NM_020639	M-005308-03	0.000498847	0.000748678	0.666303	-0.176328	-0.526749		0.00033679	0.000743484	0.45299	-0.343912	-1.08487		0.000322237	0.000609788	0.528441	-0.277003	-0.865032
UBE2I	7329	NM_003345	M-004910-00	0.00073384	0.00118799	0.617713	-0.209213	-0.64194		0.000872337	0.00149948	0.58176	-0.235256	-0.707991		0.000844032	0.00159639	0.528714	-0.276779	-0.864302
RNGTT	8732	NM_003800	M-009782-01	0.00112411	0.00222003	0.506349	-0.29555	-0.944365		0.00146865	0.0028144	0.521834	-0.282467	-0.871747		0.0010624	0.00200868	0.528908	-0.27662	-0.863785
LRRK2	120892	XM_058513	M-006323-00	0.000326786	0.000748678	0.436484	-0.360032	-1.17023		0.000213006	0.000743484	0.286497	-0.54288	-1.775		0.000322794	0.000609788	0.529354	-0.276253	-0.862591
SKP2	6502	NM_032637	M-003324-04	0.000744036	0.00118799	0.626296	-0.20322	-0.620948		0.00102548	0.00149948	0.683887	-0.165015	-0.464358		0.00084532	0.00159639	0.529521	-0.276117	-0.862148
CIB2	10518	NM_006383	M-012230-00	0.000301372	0.000748678	0.402539	-0.395192	-1.29339		0.00042568	0.000743484	0.572548	-0.242188	-0.732035		0.000323417	0.000609788	0.530376	-0.275416	-0.859866
HTR3A	3359	NM_000869	M-006204-00	0.00043767	0.000798743	0.547948	-0.261261	-0.824255		0.00038561	0.000822121	0.469043	-0.328787	-1.03241		0.000383919	0.000723841	0.530391	-0.275404	-0.859827
SGK2	10110	NM_016276	M-004673-01	0.000423178	0.000748678	0.565233	-0.247772	-0.777007		0.000320452	0.000743484	0.431014	-0.365508	-1.15978		0.000324073	0.000609788	0.531453	-0.274535	-0.857001
LMO7	4008	NM_005358	M-019252-02	0.000729275	0.00150035	0.486071	-0.313301	-1.00654		0.000680716	0.0015753	0.432117	-0.364398	-1.15593		0.000783398	0.00147228	0.532097	-0.274009	-0.855288
GABRP	2568	NM_014211	M-006176-00	0.00116275	0.00222003	0.523757	-0.28087	-0.892944		0.0017831	0.0028144	0.633563	-0.19821	-0.579496		0.00107107	0.00200868	0.533224	-0.27309	-0.852299
PIK3CD	5293	NM_005026	M-006775-02	0.000219752	0.000537992	0.408467	-0.388843	-1.27116		0.000281265	0.000517914	0.543073	-0.265141	-0.811651		0.000346972	0.000650629	0.533288	-0.273038	-0.852129
CASP10	843	NM_032974	M-004402-02	0.00141696	0.00155138	0.913356	-0.0393598	-0.0469705		0.00102763	0.00171016	0.600896	-0.221201	-0.65924		0.000890076	0.00166823	0.533545	-0.272829	-0.851448
P2RY13	53829	NM_023914	M-005606-02	0.000383769	0.000787362	0.487411	-0.312105	-1.00235		0.00040222	0.000745694	0.53939	-0.268097	-0.821903		0.000424973	0.000795884	0.533963	-0.272488	-0.85034
CTSG	1511	NM_001911	M-005838-03	0.00147806	0.00211685	0.698235	-0.155998	-0.455537		0.00117081	0.00210791	0.555434	-0.255367	-0.777748		0.000978725	0.00183055	0.534661	-0.271922	-0.848496
BRPF3	27154	NM_015695	M-025088-01	0.000765088	0.00150035	0.509941	-0.29248	-0.933612		0.000518448	0.0015753	0.32911	-0.482659	-1.56612		0.000787669	0.00147228	0.534998	-0.271648	-0.847604
MAP3K7	6885	NM_145333	M-003790-06	0.000346124	0.000748678	0.462314	-0.335063	-1.08277		0.000359392	0.000743484	0.483389	-0.315704	-0.987029		0.000326351	0.000609788	0.535189	-0.271493	-0.847101
AVEN	57099	NM_020371	M-021098-01	0.00117054	0.00211685	0.552961	-0.257306	-0.8104		0.000997214	0.00210791	0.473081	-0.325064	-1.0195		0.000980209	0.00183055	0.535471	-0.271264	-0.846355
MAPK10	5602	NM_002753	M-004324-00	0.00135654	0.00331639	0.409042	-0.388232	-1.26902		0.00152592	0.00281323	0.542407	-0.265674	-0.813499		0.0015229	0.00283782	0.536645	-0.270313	-0.843261
RHBDL3	162494	NM_138328	M-006029-01	0.00119654	0.00155138	0.771276	-0.11279	-0.304185		0.00172225	0.00171016	1.00707	0.00305938	0.118619		0.000895255	0.00166823	0.53665	-0.270309	-0.843248
NT5E	4907	NM_002526	M-008217-00	0.000485673	0.000798743	0.608046	-0.216064	-0.665936		0.00041107	0.000822121	0.500012	-0.30102	-0.936097		0.000388459	0.000723841	0.536663	-0.270299	-0.843214
KCNJ2	3759	NM_000891	M-006247-00	0.000558813	0.000798743	0.699615	-0.155141	-0.452533		0.000434923	0.000822121	0.529026	-0.276523	-0.851129		0.000388567	0.000723841	0.536813	-0.270177	-0.842819
RFFL	117584	NM_001017368	M-007120-03	0.000823296	0.00150035	0.548737	-0.260636	-0.822067		0.000747943	0.0015753	0.474793	-0.323496	-1.01405		0.000790725	0.00147228	0.537074	-0.269966	-0.842133
CDK7	1022	NM_001799	M-003241-01	0.00174902	0.00331639	0.527387	-0.277871	-0.882436		0.00159598	0.00281323	0.567311	-0.246179	-0.745877		0.0015324	0.00283782	0.539994	-0.267611	-0.834469
GRIN2D	2906	NM_000836	M-006198-01	0.00118898	0.00211685	0.561673	-0.250517	-0.78662		0.000881828	0.00210791	0.418342	-0.378469	-1.20473		0.000988848	0.00183055	0.540191	-0.267453	-0.833954
G2E3	55632	NM_017769	M-007014-00	0.00170765	0.00331639	0.514912	-0.288267	-0.918854		0.00159635	0.00281323	0.567443	-0.246078	-0.745528		0.00153319	0.00283782	0.540272	-0.267388	-0.833742
GNE	10020	NM_005476	M-006729-00	0.00176112	0.00331639	0.531033	-0.274878	-0.871955		0.00189758	0.00281323	0.674522	-0.171004	-0.48513		0.00153551	0.00283782	0.541088	-0.266732	-0.831609
RNF123	63891	NM_022064	M-007041-00	0.000952303	0.00118799	0.801605	-0.0960395	-0.245511		0.0014879	0.00149948	0.99228	-0.00336595	0.0963324		0.000863854	0.00159639	0.54113	-0.266698	-0.831498
FGFR2	2263	NM_000141	M-003132-01	0.00031794	0.000537992	0.590975	-0.228431	-0.709257		0.000323594	0.000517914	0.624804	-0.204256	-0.600468		0.000352149	0.000650629	0.541244	-0.266607	-0.8312
STK4	6789	NM_006282	M-004157-01	0.000209625	0.000537992	0.389643	-0.409334	-1.34293		0.000246501	0.000517914	0.47595	-0.322439	-1.01039		0.000352696	0.000650629	0.542085	-0.265933	-0.829008
IMMP2L	83943	NM_032549	M-005902-02	0.000649288	0.00155138	0.418524	-0.378279	-1.23415		0.000803166	0.00171016	0.469644	-0.328231	-1.03048		0.000905382	0.00166823	0.54272	-0.265424	-0.827353
EFNB3	1949	NM_001406	M-011261-00	0.0016989	0.00331639	0.512273	-0.290498	-0.926669		0.00164195	0.00281323	0.583654	-0.233845	-0.703096		0.00154074	0.00283782	0.54293	-0.265256	-0.826807
RNF19B	127544	NM_153341	M-010203-00	0.000820281	0.00150035	0.546727	-0.26223	-0.827648		0.00155703	0.0015753	0.988401	-0.00506669	0.0904333		0.000799773	0.00147228	0.543219	-0.265025	-0.826054
PPP1R3D	5509	NM_006242	M-021439-01	0.000392311	0.000798743	0.49116	-0.308777	-0.990697		0.000403257	0.000822121	0.490508	-0.309354	-0.965003		0.000393341	0.000723841	0.543408	-0.264874	-0.825563
CTDP1	9150	NM_048368	M-009326-02	0.000486931	0.000798743	0.609621	-0.21494	-0.662001		0.000437992	0.000822121	0.532758	-0.27347	-0.840539		0.000393495	0.000723841	0.543621	-0.264704	-0.825009
KCNJ1	3758	NM_000220	M-006239-01	0.000532837	0.000798743	0.667094	-0.175813	-0.524945		0.00065871	0.000822121	0.801232	-0.0962418	-0.225813		0.000394414	0.000723841	0.54489	-0.263691	-0.821713
TRPM3	80036	NM_020952	M-006514-00	0.00136248	0.00211685	0.643633	-0.191361	-0.579408		0.00114638	0.00210791	0.543847	-0.264524	-0.809508		0.000997462	0.00183055	0.544897	-0.263686	-0.821696
TNFAIP3	7128	NM_006290	M-009919-00	0.00165059	0.00155138	1.06395	0.0269215	0.185202		0.00137194	0.00171016	0.802229	-0.0957019	-0.22394		0.000910873	0.00166823	0.546011	-0.262798	-0.818808
ADAMDEC1	27299	NM_014479	M-005760-01	0.00117582	0.00211685	0.555458	-0.255349	-0.803547		0.00095185	0.00210791	0.45156	-0.345284	-1.08963		0.000999978	0.00183055	0.546271	-0.262592	-0.818136
DCUN1D5	84259	NM_032299	M-014842-01	0.000722506	0.00118799	0.608173	-0.215973	-0.665619		0.000890271	0.00149948	0.59372	-0.226418	-0.677337		0.000872931	0.00159639	0.546817	-0.262158	-0.816726
FGFRL1	53834	NM_021923	M-013064-01	0.000282079	0.000537992	0.524318	-0.280405	-0.891315		0.000287346	0.000517914	0.554815	-0.255852	-0.779429		0.000356077	0.000650629	0.547281	-0.26179	-0.815526
ALPPL2	251	NM_031313	M-003455-02	0.00119518	0.00222003	0.538362	-0.268925	-0.851102		0.00186278	0.0028144	0.661875	-0.179224	-0.513642		0.0011002	0.00200868	0.547724	-0.261438	-0.814382
TBCK	93627	NM_033115	M-005346-00	0.000326607	0.000537992	0.607084	-0.216751	-0.668344		0.000346972	0.000517914	0.669941	-0.173964	-0.495395		0.000356416	0.000650629	0.547803	-0.261375	-0.814178
ALPK2	115701	NM_052947	M-005330-03	0.00186895	0.00331639	0.563549	-0.249068	-0.781547		0.00169771	0.00281323	0.603473	-0.219342	-0.652794		0.00155797	0.00283782	0.549005	-0.260424	-0.811082
SGK196	84197	NM_032237	M-005321-00	0.000447912	0.000748678	0.598271	-0.223102	-0.690591		0.000357109	0.000743484	0.480319	-0.318471	-0.996626		0.000334781	0.000609788	0.549013	-0.260418	-0.811061
HTR2C	3358	NM_000868	M-005640-01	0.00184546	0.00331639	0.556464	-0.254563	-0.800792		0.00169077	0.00281323	0.601007	-0.221121	-0.658962		0.00156028	0.00283782	0.549816	-0.259783	-0.808995
GPR144	347088	NM_182611	M-005547-02	0.000363233	0.000787362	0.461329	-0.33599	-1.08602		0.000316279	0.000745694	0.424141	-0.37249	-1.184		0.000437693	0.000795884	0.549946	-0.25968	-0.808662
TRPM5	29850	NM_014555	M-006516-00	0.00143959	0.00211685	0.680059	-0.167453	-0.495662		0.00128181	0.00210791	0.608092	-0.216031	-0.641307		0.00100773	0.00183055	0.550508	-0.259237	-0.807219
USP25	29761	NM_013396	M-006074-02	0.00122805	0.00222003	0.553167	-0.257143	-0.809832		0.00168841	0.0028144	0.599919	-0.221907	-0.661691		0.00110586	0.00200868	0.550541	-0.259211	-0.807134
ACVR2B	93	NM_001106	M-004927-01	0.000239897	0.000537992	0.445912	-0.350751	-1.13772		0.000337336	0.000517914	0.651337	-0.186194	-0.537818		0.000359214	0.000650629	0.552102	-0.25798	-0.80313
HECTD1	25831	NM_015382	M-007188-02	0.000843627	0.00150035	0.562287	-0.250042	-0.784956		0.00070961	0.0015753	0.450459	-0.346345	-1.09331		0.000813172	0.00147228	0.55232	-0.257809	-0.802573
CELA3A	10136	NM_005747	M-005863-02	0.00111825	0.00155138	0.720814	-0.142177	-0.407122		0.00118627	0.00171016	0.693662	-0.158852	-0.44298		0.000924345	0.00166823	0.554087	-0.256422	-0.798059
UHMK1	127933	NM_144624	M-003981-01	0.000468575	0.000748678	0.62587	-0.203516	-0.621984		0.000378329	0.000743484	0.50886	-0.293402	-0.909674		0.000338237	0.000609788	0.554681	-0.255957	-0.796547
COL4A3BP	10087	NM_005713	M-012101-00	0.000276869	0.000537992	0.514633	-0.288502	-0.919677		0.00044438	0.000517914	0.858018	-0.0665034	-0.122663		0.000361291	0.000650629	0.555296	-0.255476	-0.79498
F2RL1	2150	NM_005242	M-005095-01	0.000441132	0.000787362	0.560266	-0.251606	-0.790434		0.000426085	0.000745694	0.571394	-0.243064	-0.735075		0.000441957	0.000795884	0.555304	-0.255469	-0.794959
FGR	2268	NM_001042729	M-003135-03	0.000307458	0.000537992	0.571491	-0.24299	-0.760257		0.000290148	0.000517914	0.560224	-0.251638	-0.764814		0.000361401	0.000650629	0.555465	-0.255343	-0.794549
PIM3	415116	NM_001001852	M-032287-02	0.000265488	0.000537992	0.49348	-0.306731	-0.983529		0.000301744	0.000517914	0.582614	-0.234619	-0.705782		0.000361585	0.000650629	0.555748	-0.255122	-0.79383
P2RY10	27334	NM_198333	M-005690-01	0.000456738	0.000787362	0.580087	-0.236507	-0.737547		0.000457201	0.000745694	0.613121	-0.212454	-0.6289		0.00044232	0.000795884	0.555759	-0.255113	-0.793801
RHBDL1	9028	NM_003961	M-006027-00	0.000531798	0.00155138	0.342792	-0.46497	-1.53782		0.000520382	0.00171016	0.304288	-0.516715	-1.68425		0.000927372	0.00166823	0.555902	-0.255002	-0.793439
HPR	3250	NM_020995	M-008337-00	0.0009904	0.00155138	0.638401	-0.194906	-0.591825		0.000983787	0.00171016	0.57526	-0.240136	-0.724917		0.000927588	0.00166823	0.556031	-0.254901	-0.793109
RYR3	6263	NM_001036	M-006294-01	0.00113369	0.00222003	0.510663	-0.291865	-0.931457		0.00157039	0.0028144	0.557983	-0.253379	-0.770853		0.00111826	0.00200868	0.556717	-0.254365	-0.791367
RIOK3	8780	NM_003831	M-005040-02	0.00167983	0.00331639	0.506523	-0.295401	-0.943841		0.00122058	0.00281323	0.433871	-0.362639	-1.14983		0.00158132	0.00283782	0.557232	-0.253964	-0.790062
SSTR3	6753	NM_001051	M-005729-01	0.000460301	0.000787362	0.584612	-0.233133	-0.725726		0.000554299	0.000745694	0.743333	-0.128817	-0.3388		0.000443938	0.000795884	0.557793	-0.253527	-0.78864
CDK9	1025	NM_001261	M-003243-03	0.000229204	0.000537992	0.426035	-0.370554	-1.20709		0.000255931	0.000517914	0.494158	-0.306134	-0.953837		0.000362945	0.000650629	0.557837	-0.253492	-0.788527
PPP2R3B	28227	NM_199326	M-019459-01	0.000529977	0.000798743	0.663514	-0.17815	-0.53313		0.000419638	0.000822121	0.510434	-0.292061	-0.905021		0.000404628	0.000723841	0.559002	-0.252587	-0.78558
TRAF7	84231	NM_032271	M-007086-00	0.000815037	0.00150035	0.543232	-0.265015	-0.837405		0.00116185	0.0015753	0.73754	-0.132215	-0.350587		0.000824652	0.00147228	0.560118	-0.251721	-0.782762
NUDT3	11165	NM_006703	M-009801-00	0.000443005	0.000798743	0.554627	-0.255999	-0.805822		0.000351623	0.000822121	0.427702	-0.368859	-1.1714		0.000405866	0.000723841	0.560712	-0.25126	-0.781264
KCNJ12	3768	NM_021012	M-006242-00	0.000449039	0.000798743	0.562181	-0.250124	-0.785243		0.000380688	0.000822121	0.463056	-0.334367	-1.05176		0.000406262	0.000723841	0.561258	-0.250837	-0.779887
F7	2155	NM_019616	M-005871-01	0.000555574	0.00155138	0.358117	-0.445975	-1.47128		0.000645328	0.00171016	0.377349	-0.423257	-1.36008		0.000936524	0.00166823	0.561388	-0.250737	-0.77956
RNF5	6048	NM_006913	M-006558-02	0.000832984	0.00150035	0.555194	-0.255555	-0.804269		0.00076602	0.0015753	0.486269	-0.313124	-0.97808		0.000828608	0.00147228	0.562805	-0.249642	-0.775998
ULK2	9706	NM_014683	M-005396-01	0.000410486	0.000748678	0.548281	-0.260996	-0.823329		0.000394594	0.000743484	0.530736	-0.275122	-0.846267		0.000343244	0.000609788	0.56289	-0.249576	-0.775784
ETNK1	55500	NM_001039481	M-006721-03	0.00037513	0.000748678	0.501056	-0.300114	-0.960351		0.000489845	0.000743484	0.658851	-0.181213	-0.520539		0.000343909	0.000609788	0.563982	-0.248735	-0.773044
GPR148	344561	NM_207364	M-005704-01	0.00184296	0.00331639	0.555713	-0.255149	-0.802847		0.00134927	0.00281323	0.479616	-0.319107	-0.998832		0.00160127	0.00283782	0.564263	-0.248518	-0.772341
SPHK2	56848	NM_020126	M-004831-00	0.000304264	0.000537992	0.565555	-0.247525	-0.776142		0.000307284	0.000517914	0.593311	-0.226718	-0.678375		0.000367218	0.000650629	0.564406	-0.248409	-0.771984
SBF1	6305	NM_002972	M-021405-01	0.000551046	0.000798743	0.689892	-0.161219	-0.473824		0.000445314	0.000822121	0.541665	-0.266269	-0.815562		0.000409173	0.000723841	0.565279	-0.247737	-0.769798
THNSL2	55258	NM_018271	M-020368-01	0.0008975	0.00150035	0.598194	-0.223158	-0.690785		0.00116254	0.0015753	0.737981	-0.131955	-0.349685		0.000832413	0.00147228	0.565389	-0.247653	-0.769525
PIP4K2B	8396	NM_003559	M-006779-03	0.000330753	0.000537992	0.614791	-0.211272	-0.649153		0.00040094	0.000517914	0.774144	-0.111179	-0.277622		0.000367974	0.000650629	0.565567	-0.247516	-0.769078
CNGA3	1261	NM_001079878	M-006159-02	0.00155103	0.00211685	0.732703	-0.135072	-0.382235		0.00142891	0.00210791	0.677881	-0.168847	-0.477646		0.00103652	0.00183055	0.566234	-0.247004	-0.767415
LOC642219	642219	XM_936370	M-035419-01	0.000921813	0.00150035	0.614399	-0.211549	-0.650124		0.000951533	0.0015753	0.604032	-0.21894	-0.651399		0.000835272	0.00147228	0.567331	-0.246164	-0.764679
CAPN1	823	NM_005186	M-005799-00	0.00147617	0.00155138	0.951523	-0.0215808	0.0153064		0.00118056	0.00171016	0.690324	-0.160947	-0.450247		0.000946615	0.00166823	0.567437	-0.246083	-0.764415
NPFFR1	64106	NM_022146	M-005687-01	0.000463963	0.000787362	0.589262	-0.229692	-0.713673		0.000496617	0.000745694	0.665979	-0.176539	-0.504329		0.000452154	0.000795884	0.568116	-0.245563	-0.762725
RGR	5995	NM_001012722	M-005721-02	0.000381085	0.000787362	0.484002	-0.315153	-1.01303		0.000392677	0.000745694	0.526592	-0.278525	-0.858073		0.00045227	0.000795884	0.568262	-0.245451	-0.762361
MNAT1	4331	NM_002431	M-003281-04	0.000828902	0.00150035	0.552473	-0.257689	-0.811743		0.00133372	0.0015753	0.846644	-0.072299	-0.142766		0.000837521	0.00147228	0.568858	-0.244996	-0.760879
CAMK2A	815	NM_015981	M-004942-00	0.000283124	0.000537992	0.52626	-0.2788	-0.885691		0.000227716	0.000517914	0.43968	-0.356863	-1.12979		0.000371657	0.000650629	0.571228	-0.243191	-0.755004
DPP10	57628	NM_001004360	M-008971-01	0.00113389	0.00211685	0.535649	-0.27112	-0.858788		0.00110241	0.00210791	0.522985	-0.281511	-0.868429		0.00104618	0.00183055	0.57151	-0.242976	-0.754306
CALCR	799	NM_001742	M-003635-00	0.00122404	0.00222003	0.551364	-0.258561	-0.814799		0.00159579	0.0028144	0.567008	-0.246411	-0.746682		0.00114825	0.00200868	0.571648	-0.242871	-0.753966
ITCH	83737	NM_031483	M-007196-01	0.000859415	0.00118799	0.723417	-0.140611	-0.401639		0.00101785	0.00149948	0.678803	-0.168256	-0.475598		0.000912675	0.00159639	0.571713	-0.242822	-0.753806
SORCS3	22986	NM_014978	M-012934-00	0.000504744	0.000787362	0.641057	-0.193103	-0.585509		0.000506325	0.000745694	0.678998	-0.168132	-0.475167		0.000455171	0.000795884	0.571906	-0.242675	-0.753328
NLK	51701	NM_016231	M-004763-01	0.000388103	0.000748678	0.518385	-0.285348	-0.908627		0.000407186	0.000743484	0.547672	-0.261479	-0.798948		0.00034899	0.000609788	0.572313	-0.242366	-0.752322
CPNE3	8895	NM_003909	M-011550-00	0.000373362	0.000748678	0.498695	-0.302165	-0.967536		0.000364989	0.000743484	0.490918	-0.308991	-0.963746		0.000349199	0.000609788	0.572657	-0.242106	-0.751474
TRPV6	55503	NM_018646	M-003607-00	0.000520067	0.000798743	0.651107	-0.186348	-0.561846		0.000555946	0.000822121	0.676234	-0.169903	-0.481311		0.000414654	0.000723841	0.572852	-0.241958	-0.750993
UCHL1	7345	NM_004181	M-004309-00	0.00117788	0.00222003	0.53057	-0.275257	-0.873283		0.00154299	0.0028144	0.54825	-0.261022	-0.79736		0.00115108	0.00200868	0.573056	-0.241803	-0.750489
LYN	4067	NM_001111097	M-003153-04	0.000394468	0.000748678	0.526885	-0.278284	-0.883884		0.000285832	0.000743484	0.38445	-0.415161	-1.332		0.000349554	0.000609788	0.573239	-0.241664	-0.750037
GPR22	2845	NM_005295	M-005557-02	0.000446755	0.000787362	0.567407	-0.246105	-0.771168		0.000429872	0.000745694	0.576472	-0.239222	-0.721746		0.000456256	0.000795884	0.57327	-0.241641	-0.74996
CLCN3	1182	NM_001829	M-006151-02	0.000507881	0.000798743	0.63585	-0.196645	-0.597917		0.000447444	0.000822121	0.544255	-0.264198	-0.808377		0.000415506	0.000723841	0.57403	-0.241066	-0.74809
KCTD10	83892	NM_031954	M-018189-01	0.00126944	0.00211685	0.599683	-0.222078	-0.687004		0.00120524	0.00210791	0.571768	-0.24278	-0.734089		0.00105105	0.00183055	0.574172	-0.240958	-0.747741
PPP2R2D	55844	NM_001003656	M-032298-00	0.000488848	0.000798743	0.612021	-0.213234	-0.656023		0.000502405	0.000822121	0.611108	-0.213882	-0.633855		0.000416246	0.000723841	0.575051	-0.240293	-0.745577
LOC653978	653978	XM_937424	M-180259-01	0.000957483	0.00150035	0.638174	-0.195061	-0.592367		0.000905302	0.0015753	0.574684	-0.240571	-0.726426		0.000847669	0.00147228	0.575751	-0.239765	-0.743858
DYRK2	8445	NM_003583	M-004730-03	0.000485817	0.000748678	0.6489	-0.187822	-0.567012		0.000412339	0.000743484	0.554604	-0.256017	-0.780001		0.000351295	0.000609788	0.576093	-0.239507	-0.743019
FLT1	2321	NM_002019	M-003136-03	0.00155987	0.00331639	0.470351	-0.327578	-1.05655		0.00206051	0.00281323	0.732435	-0.135231	-0.361048		0.00163567	0.00283782	0.576383	-0.239289	-0.742308
PPAPDC1A	196051	NM_001030059	M-026322-01	0.00127406	0.00222003	0.573893	-0.241169	-0.753877		0.00167389	0.0028144	0.59476	-0.225658	-0.674701		0.00115827	0.00200868	0.576634	-0.2391	-0.741692
CACNA1D	776	NM_000720	M-006124-01	0.00126215	0.00211685	0.596239	-0.22458	-0.695767		0.00125971	0.00210791	0.597609	-0.223583	-0.667503		0.00105609	0.00183055	0.576922	-0.238883	-0.740986
AQPEP	206338	NM_173800	M-005878-00	0.000974938	0.00155138	0.628435	-0.20174	-0.615762		0.00104939	0.00171016	0.613623	-0.212099	-0.627669		0.000963121	0.00166823	0.577331	-0.238575	-0.739985
TMPRSS4	56649	NM_001083947	M-005243-01	0.000704457	0.00155138	0.454086	-0.342862	-1.11009		0.00090938	0.00171016	0.531751	-0.274292	-0.843389		0.000963835	0.00166823	0.577759	-0.238253	-0.738938
INPP4A	3631	NM_001566	M-011299-01	0.000499943	0.000798743	0.625912	-0.203487	-0.621881		0.000402657	0.000822121	0.489778	-0.31	-0.967246		0.000418801	0.000723841	0.578581	-0.237636	-0.736929
YES1	7525	NM_005433	M-003184-03	0.00182445	0.00331639	0.550131	-0.259534	-0.818205		0.00155191	0.00281323	0.551647	-0.258339	-0.788056		0.00164246	0.00283782	0.578778	-0.237488	-0.736449
PRCP	5547	NM_005040	M-006005-01	0.000899522	0.00155138	0.579822	-0.236705	-0.738241		0.00123094	0.00171016	0.719782	-0.142799	-0.387298		0.000966184	0.00166823	0.579167	-0.237196	-0.735499
TRIM64B	642446	XM_925959	M-035527-02	0.000895725	0.00150035	0.597012	-0.224017	-0.693796		0.000871465	0.0015753	0.553205	-0.257114	-0.783807		0.000854098	0.00147228	0.580118	-0.236484	-0.73318
MST4	51765	NM_001042452	M-003753-03	0.00192076	0.00331639	0.579172	-0.237192	-0.739946		0.00151006	0.00281323	0.536771	-0.270211	-0.829235		0.00164826	0.00283782	0.580818	-0.23596	-0.731475
RNF2	6045	NM_007212	M-006556-01	0.000893873	0.00150035	0.595777	-0.224916	-0.696946		0.000818031	0.0015753	0.519285	-0.284594	-0.879124		0.000855342	0.00147228	0.580963	-0.235852	-0.731124
NUDT4	11163	NM_019094	M-016603-01	0.000580078	0.000798743	0.726238	-0.138921	-0.395717		0.000435464	0.000822121	0.529684	-0.275983	-0.849256		0.000420753	0.000723841	0.581278	-0.235616	-0.730356
ZNF592	9640	NM_014630	M-020790-01	0.000521181	0.00118799	0.438707	-0.357825	-1.16251		0.00059178	0.00149948	0.394657	-0.40378	-1.29253		0.000928061	0.00159639	0.581351	-0.235562	-0.73018
CCR10	2826	NM_016602	M-005554-01	0.000385349	0.000787362	0.489417	-0.310321	-0.996104		0.00040094	0.000745694	0.537673	-0.269482	-0.826706		0.000463511	0.000795884	0.582385	-0.23479	-0.727668
PRKCG	5582	NM_002739	M-004654-01	0.000315166	0.000537992	0.585819	-0.232237	-0.722588		0.000439775	0.000517914	0.849128	-0.071027	-0.138354		0.000379293	0.000650629	0.582964	-0.234359	-0.726265
FBXO17	115290	NM_024907	M-013128-00	0.000638049	0.00118799	0.537081	-0.269961	-0.854729		0.000825772	0.00149948	0.550706	-0.25908	-0.790627		0.000931238	0.00159639	0.583341	-0.234077	-0.72535
CELA2B	51032	NM_015849	M-005862-03	0.00137579	0.00155138	0.886821	-0.0521639	-0.0918214		0.00101725	0.00171016	0.59483	-0.225607	-0.674524		0.000974754	0.00166823	0.584304	-0.233361	-0.723019
GRIK4	2900	NM_014619	M-006192-00	0.00121615	0.00222003	0.547808	-0.261371	-0.824642		0.00149325	0.0028144	0.530574	-0.275254	-0.846726		0.00117455	0.00200868	0.58474	-0.233037	-0.721965
LIMK2	3985	NM_001031801	M-003311-03	0.00196932	0.00331639	0.593813	-0.22635	-0.701968		0.00317163	0.00281323	1.1274	0.0520775	0.288641		0.00166021	0.00283782	0.585032	-0.23282	-0.72126
PPFIA2	8499	NM_003625	M-011485-00	0.00132578	0.00222003	0.59719	-0.223887	-0.693342		0.00177663	0.0028144	0.631263	-0.19979	-0.584975		0.00117762	0.00200868	0.586269	-0.231903	-0.718275
NAALADL1	10004	NM_005468	M-005975-01	0.000843398	0.00155138	0.543645	-0.264684	-0.836247		0.000820519	0.00171016	0.479791	-0.318948	-0.998282		0.000978745	0.00166823	0.586697	-0.231586	-0.717244
MEX3B	84206	NM_032246	M-022292-00	0.000932597	0.00150035	0.621587	-0.206498	-0.63243		0.00105293	0.0015753	0.668397	-0.174966	-0.49887		0.000863917	0.00147228	0.586787	-0.231519	-0.717026
RNF183	138065	NM_145051	M-007134-02	0.000876176	0.00150035	0.583982	-0.233601	-0.727366		0.000819765	0.0015753	0.520386	-0.283675	-0.875934		0.000864044	0.00147228	0.586873	-0.231456	-0.716819
PRKCSH	5589	NM_002743	M-010618-00	0.000343313	0.000537992	0.638138	-0.195086	-0.592454		0.000346977	0.000517914	0.669951	-0.173957	-0.495373		0.000382189	0.000650629	0.587415	-0.231055	-0.715515
PDIA3	2923	NM_005313	M-003674-01	0.000959179	0.00155138	0.618276	-0.208817	-0.640554		0.00103663	0.00171016	0.606156	-0.217415	-0.64611		0.000980243	0.00166823	0.587594	-0.230922	-0.715083
GRM5	2915	NM_000842	M-005620-02	0.000401373	0.000787362	0.509769	-0.292627	-0.934125		0.000431493	0.000745694	0.578646	-0.237587	-0.716075		0.000468007	0.000795884	0.588034	-0.230597	-0.714026
AK4	205	NM_013410	M-006700-02	0.000234643	0.000537992	0.436146	-0.360368	-1.17141		0.000351138	0.000517914	0.677986	-0.168779	-0.477412		0.000382949	0.000650629	0.588584	-0.230192	-0.712706
MLLT10	8028	NM_001009569	M-019827-01	0.00187994	0.00331639	0.566862	-0.246522	-0.772628		0.00214043	0.00281323	0.760846	-0.118703	-0.303721		0.00167078	0.00283782	0.588754	-0.230066	-0.712298
GSK3A	2931	NM_019884	M-003009-01	0.000407443	0.000748678	0.544217	-0.264228	-0.834649		0.000364745	0.000743484	0.490588	-0.309283	-0.964758		0.000359403	0.000609788	0.58939	-0.229597	-0.710772
CUL4A	8451	NM_003589	M-012610-01	0.000771135	0.00118799	0.649106	-0.187684	-0.566527		0.000751188	0.00149948	0.500966	-0.300192	-0.933225		0.000942039	0.00159639	0.590107	-0.229069	-0.709054
CHD4	1108	NM_001273	M-009774-01	0.000909788	0.00150035	0.606385	-0.217252	-0.670098		0.00100172	0.0015753	0.635889	-0.196619	-0.573976		0.000869191	0.00147228	0.59037	-0.228876	-0.708425
USP28	57646	NM_020886	M-006076-01	0.00107588	0.00155138	0.693499	-0.158954	-0.46589		0.0009305	0.00171016	0.544101	-0.264321	-0.808803		0.000985255	0.00166823	0.590599	-0.228707	-0.707876
PIK3R1	5295	NM_181504	M-003020-04	0.000362438	0.000537992	0.673686	-0.171543	-0.509986		0.000382968	0.000517914	0.739444	-0.131095	-0.346701		0.000385676	0.000650629	0.592775	-0.22711	-0.702678
PFKFB1	5207	NM_002625	M-006761-01	0.00209187	0.00331639	0.630766	-0.200132	-0.61013		0.00211107	0.00281323	0.750408	-0.124703	-0.324531		0.00168498	0.00283782	0.593759	-0.22639	-0.700335
LEPR	3953	NM_001003680	M-008015-02	0.00197456	0.00331639	0.595395	-0.225195	-0.697922		0.00199895	0.00281323	0.710552	-0.148404	-0.406741		0.00168517	0.00283782	0.593826	-0.226341	-0.700175
HLTF	6596	NM_139048	M-006448-02	0.000897184	0.00150035	0.597983	-0.223311	-0.691322		0.00128018	0.0015753	0.812659	-0.0900919	-0.204481		0.000874413	0.00147228	0.593916	-0.226275	-0.69996
DGUOK	1716	NM_080918	M-006719-03	0.000281808	0.000537992	0.523814	-0.280823	-0.892778		0.000405146	0.000517914	0.782266	-0.106646	-0.261899		0.000387257	0.000650629	0.595205	-0.225334	-0.696898
MTOR	2475	NM_004958	M-003008-03	0.000509464	0.000748678	0.680484	-0.167182	-0.494711		0.000530845	0.000743484	0.713996	-0.146304	-0.399457		0.000362983	0.000609788	0.595262	-0.225292	-0.696762
NPEPL1	79716	NM_024663	M-005978-01	0.000785962	0.00155138	0.506623	-0.295315	-0.943543		0.000945667	0.00171016	0.55297	-0.257299	-0.784448		0.000993683	0.00166823	0.595651	-0.225008	-0.695838
PAPPA	5069	NM_002581	M-005130-02	0.00130908	0.00222003	0.589667	-0.229393	-0.712627		0.00150673	0.0028144	0.535364	-0.271351	-0.833189		0.00119649	0.00200868	0.59566	-0.225001	-0.695817
PDPK1	5170	NM_031268	M-003017-02	0.00176092	0.00331639	0.530973	-0.274927	-0.872126		0.00147945	0.00281323	0.525889	-0.279106	-0.860087		0.00169294	0.00283782	0.596564	-0.224343	-0.693673
PGAM1	5223	NM_002629	M-008883-01	0.000531244	0.000798743	0.665099	-0.177114	-0.5295		0.000519375	0.000822121	0.63175	-0.199455	-0.583813		0.000431977	0.000723841	0.596784	-0.224183	-0.693153
PHF11	51131	NM_001040444	M-021310-01	0.000864478	0.00118799	0.727679	-0.13806	-0.392703		0.000817423	0.00149948	0.545138	-0.263494	-0.805936		0.000953128	0.00159639	0.597053	-0.223987	-0.692515
CDKL2	8999	NM_003948	M-004797-00	0.00186514	0.00331639	0.562399	-0.249955	-0.784654		0.00175041	0.00281323	0.622206	-0.206066	-0.606744		0.001695	0.00283782	0.59729	-0.223815	-0.691955
ADAMTS16	170690	NM_139056	M-005767-02	0.0011788	0.00155138	0.75984	-0.119278	-0.326911		0.00123309	0.00171016	0.72104	-0.142041	-0.384669		0.00099862	0.00166823	0.598611	-0.222855	-0.688834
FBXW4	6468	NM_022039	M-013956-01	0.000855059	0.00150035	0.569907	-0.244196	-0.76448		0.00120439	0.0015753	0.764547	-0.116596	-0.296412		0.000883374	0.00147228	0.600003	-0.221847	-0.685552
TMEM37	140738	NM_183240	M-019410-01	0.00150255	0.00211685	0.709801	-0.148863	-0.430543		0.00124356	0.00210791	0.589949	-0.229186	-0.686937		0.00109848	0.00183055	0.600079	-0.221792	-0.685373
FUK	197258	NM_145059	M-007255-00	0.000305074	0.000537992	0.567059	-0.246372	-0.7721		0.000312872	0.000517914	0.6041	-0.218891	-0.651229		0.00039055	0.000650629	0.600266	-0.221656	-0.684932
OPRM1	4988	NM_001008504	M-005686-02	0.00189209	0.00331639	0.570527	-0.243724	-0.762827		0.00197536	0.00281323	0.702167	-0.153559	-0.424622		0.001704	0.00283782	0.600461	-0.221515	-0.684472
MAS1	4142	NM_002377	M-003684-01	0.00199196	0.00331639	0.600639	-0.221387	-0.684582		0.00135091	0.00281323	0.480199	-0.318578	-0.996999		0.00170461	0.00283782	0.600675	-0.22136	-0.683968
KCNT2	343450	NM_198503	M-027333-00	0.00128731	0.00222003	0.579862	-0.236675	-0.738136		0.00151032	0.0028144	0.53664	-0.270317	-0.829603		0.00120782	0.00200868	0.601303	-0.220906	-0.682491
FBXO21	23014	NM_015002	M-012917-01	0.000797882	0.00118799	0.671621	-0.172876	-0.514657		0.000957575	0.00149948	0.638605	-0.194768	-0.567556		0.000960611	0.00159639	0.601741	-0.220591	-0.681464
SORCS1	114815	NM_001013031	M-013422-01	0.000409959	0.000787362	0.520675	-0.283434	-0.901923		0.00042587	0.000745694	0.571105	-0.243284	-0.735837		0.000478969	0.000795884	0.601808	-0.220542	-0.681306
GK	2710	NM_000167	M-006727-00	0.000534863	0.000748678	0.714409	-0.146053	-0.4207		0.000375575	0.000743484	0.505155	-0.296576	-0.920682		0.000367212	0.000609788	0.602197	-0.220262	-0.680393
DAPK1	1612	NM_004938	M-004417-03	0.000436282	0.000748678	0.582737	-0.234528	-0.730613		0.000458493	0.000743484	0.616682	-0.209939	-0.620178		0.000367587	0.000609788	0.602811	-0.219819	-0.678952
USP13	8975	NM_003940	M-006064-00	0.000797198	0.00155138	0.513866	-0.28915	-0.921948		0.00122705	0.00171016	0.717506	-0.144174	-0.39207		0.00100676	0.00166823	0.603491	-0.219329	-0.677359
MDM4	4194	NM_002393	M-006536-03	0.00220821	0.00331639	0.665846	-0.176626	-0.527793		0.00177103	0.00281323	0.629537	-0.200979	-0.5891		0.00171273	0.00283782	0.60354	-0.219294	-0.677245
CSF1R	1436	NM_005211	M-003109-03	0.000423962	0.000748678	0.56628	-0.246969	-0.774191		0.000372929	0.000743484	0.501597	-0.299645	-0.931329		0.000368117	0.000609788	0.603681	-0.219193	-0.676915
MTMR6	9107	NM_004685	M-008309-01	0.000556039	0.000798743	0.696143	-0.157302	-0.460103		0.000513615	0.000822121	0.624744	-0.204298	-0.600612		0.000437082	0.000723841	0.603837	-0.21908	-0.676549
USP49	25862	NM_018561	M-005945-01	0.0013467	0.00222003	0.606613	-0.217089	-0.669526		0.00165369	0.0028144	0.587582	-0.230932	-0.692992		0.0012135	0.00200868	0.604127	-0.218872	-0.67587
UBR2	23304	NM_015255	M-006954-01	0.00142762	0.00118799	1.20171	0.0797991	0.370424		0.00116609	0.00149948	0.77766	-0.10921	-0.270794		0.00096447	0.00159639	0.604158	-0.218849	-0.675798
MTMR8	55613	NM_017677	M-008042-01	0.000491438	0.000798743	0.615264	-0.210938	-0.647983		0.000465748	0.000822121	0.56652	-0.246785	-0.74798		0.000437533	0.000723841	0.604459	-0.218633	-0.675093
PTPN20A	653129	NM_001042397	M-183594-00	0.000564829	0.000798743	0.707148	-0.15049	-0.436242		0.000584718	0.000822121	0.711231	-0.147989	-0.405301		0.000437586	0.000723841	0.604532	-0.21858	-0.674923
LGR4	55366	NM_018490	M-003673-03	0.000467215	0.000787362	0.593393	-0.226658	-0.703046		0.000500265	0.000745694	0.670871	-0.173361	-0.493305		0.000481768	0.000795884	0.605325	-0.218012	-0.673072
ANXA7	310	NM_001156	M-010760-01	0.00129374	0.00211685	0.611159	-0.213846	-0.658167		0.00146702	0.00210791	0.695957	-0.157418	-0.438005		0.00110835	0.00183055	0.605475	-0.217904	-0.67272
CHRNA3	1136	NM_000743	M-006137-01	0.00132011	0.00211685	0.623619	-0.205081	-0.627466		0.00102999	0.00210791	0.488629	-0.311021	-0.970785		0.00110868	0.00183055	0.605655	-0.217775	-0.672301
EIF2AK4	440275	NM_001013703	M-005314-02	0.000300529	0.000537992	0.558612	-0.25289	-0.794933		0.000345586	0.000517914	0.667266	-0.175701	-0.501421		0.000394067	0.000650629	0.605672	-0.217763	-0.672261
HCRTR2	3062	NM_001526	M-005627-01	0.000468911	0.000787362	0.595547	-0.225084	-0.697533		0.000452691	0.000745694	0.607073	-0.216759	-0.643834		0.000482077	0.000795884	0.605713	-0.217733	-0.672165
P2RY2	5029	NM_002564	M-003688-03	0.000446579	0.000787362	0.567184	-0.246276	-0.771765		0.000408455	0.000745694	0.547752	-0.261416	-0.79873		0.000482094	0.000795884	0.605734	-0.217718	-0.672115
PTPN12	5782	NM_002835	M-008064-02	0.000401629	0.000798743	0.502826	-0.298582	-0.954985		0.000425207	0.000822121	0.517207	-0.286336	-0.885165		0.000438489	0.000723841	0.605781	-0.217684	-0.672007
MMP21	118856	NM_147191	M-005961-01	0.00153579	0.00155138	0.989953	-0.00438546	0.075539		0.00130542	0.00171016	0.763331	-0.117287	-0.298809		0.00101227	0.00166823	0.60679	-0.216962	-0.669655
INPP1	3628	NM_002194	M-008505-01	0.00136545	0.00222003	0.615061	-0.211082	-0.648486		0.00138657	0.0028144	0.492671	-0.307443	-0.958375		0.00121897	0.00200868	0.606854	-0.216916	-0.669506
PLAT	5327	NM_033011	M-005999-01	0.000485278	0.00155138	0.312805	-0.504726	-1.67708		0.00105251	0.00171016	0.615444	-0.210811	-0.623204		0.00101253	0.00166823	0.606949	-0.216848	-0.669285
DLG4	1742	NM_001365	M-007882-02	0.000402301	0.000748678	0.537348	-0.269745	-0.853972		0.000394823	0.000743484	0.531044	-0.274869	-0.845392		0.000371563	0.000609788	0.609332	-0.215146	-0.663747
F2	2147	NM_000506	M-005870-00	0.00110408	0.00155138	0.711676	-0.147718	-0.426532		0.00102459	0.00171016	0.599119	-0.222487	-0.663701		0.00101652	0.00166823	0.609341	-0.21514	-0.663726
GPR160	26996	NM_014373	M-005520-00	0.00054931	0.000787362	0.697658	-0.156357	-0.456794		0.000500767	0.000745694	0.671545	-0.172925	-0.491793		0.000487298	0.000795884	0.612273	-0.213055	-0.656943
INPP5A	3632	NM_005539	M-020005-01	0.000465793	0.000798743	0.583158	-0.234214	-0.729514		0.000493675	0.000822121	0.600489	-0.221495	-0.660259		0.000443338	0.000723841	0.61248	-0.212908	-0.656465
EDNRB	1910	NM_000115	M-003657-01	0.0013732	0.00222003	0.618549	-0.208626	-0.639883		0.00174568	0.0028144	0.620266	-0.207422	-0.611448		0.00123095	0.00200868	0.612819	-0.212668	-0.655682
MST1R	4486	NM_002447	M-003157-04	0.00192785	0.00331639	0.58131	-0.235592	-0.734341		0.00187272	0.00281323	0.665683	-0.176732	-0.504999		0.00174158	0.00283782	0.613703	-0.212042	-0.653645
GPR37	2861	NM_005302	M-003604-01	0.000476091	0.000787362	0.604665	-0.218485	-0.674417		0.000539581	0.000745694	0.723596	-0.140504	-0.379339		0.000488663	0.000795884	0.613988	-0.21184	-0.652989
CUL3	8452	NM_003590	M-010224-02	0.00086449	0.00118799	0.727688	-0.138055	-0.392683		0.00109637	0.00149948	0.73117	-0.135981	-0.363652		0.000980594	0.00159639	0.614258	-0.211649	-0.652368
ACP6	51205	NM_016361	M-008665-01	0.00127017	0.00222003	0.572142	-0.242496	-0.758524		0.00198527	0.0028144	0.705397	-0.151567	-0.41771		0.00123407	0.00200868	0.614368	-0.211571	-0.652115
MRGPRX4	117196	NM_054032	M-005668-03	0.00216033	0.00331639	0.651409	-0.186146	-0.561141		0.00214826	0.00281323	0.763629	-0.117118	-0.298223		0.00174492	0.00283782	0.614883	-0.211208	-0.650931
CAPN5	726	NM_004055	M-005806-02	0.0013002	0.00222003	0.585668	-0.232349	-0.722981		0.00194839	0.0028144	0.692294	-0.15971	-0.445954		0.00123545	0.00200868	0.615056	-0.211086	-0.650534
TRIM23	373	NM_001656	M-006523-00	0.000886138	0.00150035	0.590622	-0.228691	-0.710166		0.00112307	0.0015753	0.712926	-0.146956	-0.401716		0.000905587	0.00147228	0.61509	-0.211061	-0.650455
HRH4	59340	NM_021624	M-005632-00	0.00207607	0.00331639	0.626001	-0.203425	-0.621665		0.0014429	0.00281323	0.512897	-0.28997	-0.89777		0.00174714	0.00283782	0.615664	-0.210656	-0.649136
ADAM2	2515	NM_001464	M-010696-01	0.00132072	0.00211685	0.623906	-0.204881	-0.626764		0.000808438	0.00210791	0.383525	-0.416206	-1.33563		0.00112848	0.00183055	0.616471	-0.210088	-0.647287
RIOK1	83732	NM_031480	M-005368-01	0.000343712	0.000748678	0.459092	-0.3381	-1.09341		0.000266327	0.000743484	0.358215	-0.445856	-1.43847		0.000376157	0.000609788	0.616866	-0.209809	-0.646381
XCR1	2829	NM_001024644	M-005751-02	0.00219306	0.00331639	0.661277	-0.179616	-0.538267		0.00198666	0.00281323	0.706184	-0.151082	-0.416029		0.00175108	0.00283782	0.617051	-0.209679	-0.645958
GPR113	165082	NM_153835	M-005534-02	0.000555334	0.000787362	0.705309	-0.151621	-0.440202		0.000593239	0.000745694	0.795552	-0.0993312	-0.236529		0.000491403	0.000795884	0.617431	-0.209411	-0.645086
GUCY2F	2986	NM_001522	M-004515-02	0.00202987	0.00331639	0.61207	-0.213199	-0.655901		0.00128491	0.00281323	0.45674	-0.340331	-1.07245		0.00175238	0.00283782	0.61751	-0.209356	-0.644906
AGK	55750	NM_018238	M-007256-00	0.000548881	0.000748678	0.733134	-0.134817	-0.381341		0.000422317	0.000743484	0.568024	-0.245633	-0.743985		0.000377273	0.000609788	0.618696	-0.208523	-0.642195
FBXW10	10517	NM_031456	M-014733-01	0.000924016	0.00150035	0.615867	-0.210513	-0.646492		0.000949691	0.0015753	0.602863	-0.219782	-0.654318		0.000911889	0.00147228	0.61937	-0.20805	-0.640655
CXCR7	57007	NM_020311	M-013212-03	0.00199283	0.00331639	0.600901	-0.221197	-0.683917		0.00167553	0.00281323	0.59559	-0.225052	-0.672599		0.0017581	0.00283782	0.619524	-0.207942	-0.640304
CLCC1	23155	NM_015127	M-010024-01	0.00131588	0.00222003	0.59273	-0.227143	-0.704747		0.00165389	0.0028144	0.587653	-0.230879	-0.692809		0.00124455	0.00200868	0.619589	-0.207896	-0.640156
GPR171	29909	NM_013308	M-005625-03	0.000415485	0.000787362	0.527692	-0.277619	-0.881556		0.000612348	0.000745694	0.821178	-0.0855628	-0.188772		0.000493194	0.000795884	0.619681	-0.207832	-0.639946
RC3H1	149041	NM_172071	M-021878-02	0.000851388	0.00150035	0.56746	-0.246065	-0.771026		0.000720679	0.0015753	0.457486	-0.339622	-1.06999		0.000912601	0.00147228	0.619854	-0.207711	-0.639552
RNF175	285533	NM_173662	M-007170-02	0.000902541	0.00150035	0.601554	-0.220725	-0.682265		0.00114434	0.0015753	0.726422	-0.138811	-0.373465		0.00091305	0.00147228	0.620159	-0.207497	-0.638857
MCHR1	2847	NM_005297	M-005559-02	0.00201044	0.00331639	0.606212	-0.217375	-0.67053		0.00147515	0.00281323	0.524364	-0.280368	-0.864463		0.00176386	0.00283782	0.621555	-0.20652	-0.635678
KCNA6	3742	NM_002235	M-006216-00	0.00136825	0.00222003	0.61632	-0.210194	-0.645375		0.00143636	0.0028144	0.51036	-0.292123	-0.905239		0.00124865	0.00200868	0.621628	-0.206469	-0.635513
EMR2	30817	NM_152918	M-005488-02	0.0023	0.00331639	0.693523	-0.158939	-0.465838		0.00185396	0.00281323	0.659014	-0.181106	-0.520168		0.00176425	0.00283782	0.621694	-0.206423	-0.635362
ALPI	248	NM_001631	M-008673-01	0.000545177	0.000798743	0.682543	-0.16587	-0.490115		0.000488201	0.000822121	0.593831	-0.226337	-0.677057		0.000450014	0.000723841	0.621703	-0.206417	-0.635343
PRKAB1	5564	NM_006253	M-007675-00	0.00195561	0.00331639	0.58968	-0.229384	-0.712594		0.00197406	0.00281323	0.701706	-0.153845	-0.425612		0.00176742	0.00283782	0.62281	-0.205644	-0.632828
S1PR2	9294	NM_004230	M-003952-03	0.00130746	0.00222003	0.588938	-0.22993	-0.714509		0.0019497	0.0028144	0.692759	-0.159418	-0.444942		0.00125104	0.00200868	0.622818	-0.205639	-0.63281
UBE2A	7319	NM_003336	M-009424-00	0.00102275	0.00118799	0.860904	-0.0650453	-0.136943		0.00105902	0.00149948	0.706257	-0.151037	-0.415873		0.000995243	0.00159639	0.623435	-0.205209	-0.631412
NPBWR1	2831	NM_005285	M-005592-01	0.00037525	0.000787362	0.476591	-0.321854	-1.0365		0.000349135	0.000745694	0.468202	-0.329567	-1.03511		0.000496207	0.000795884	0.623467	-0.205186	-0.631338
EYA4	2070	NM_172103	M-011853-01	0.000408708	0.000798743	0.511689	-0.290994	-0.928404		0.000546721	0.000822121	0.665013	-0.17717	-0.506517		0.000451604	0.000723841	0.6239	-0.204885	-0.630358
PPP4C	5531	NM_002720	M-008486-01	0.000514273	0.000798743	0.643853	-0.191214	-0.57889		0.000569352	0.000822121	0.692541	-0.159555	-0.445417		0.000452891	0.000723841	0.625678	-0.203649	-0.626337
KCNJ16	3773	NM_018658	M-006246-00	0.000431602	0.000798743	0.540351	-0.267324	-0.845492		0.000427976	0.000822121	0.520576	-0.283516	-0.875385		0.000453635	0.000723841	0.626705	-0.202937	-0.624019
CNOT4	4850	NM_001008225	M-020323-01	0.000933649	0.00150035	0.622288	-0.206008	-0.630714		0.000682927	0.0015753	0.433521	-0.36299	-1.15104		0.000924403	0.00147228	0.62787	-0.20213	-0.621393
CUL9	23113	NM_015089	M-014128-01	0.000823382	0.00118799	0.693085	-0.159213	-0.466799		0.00108299	0.00149948	0.722241	-0.141318	-0.382161		0.00100265	0.00159639	0.628074	-0.201989	-0.620934
KCNJ4	3761	NM_004981	M-006249-01	0.000561641	0.000798743	0.703155	-0.152949	-0.444855		0.000523206	0.000822121	0.63641	-0.196263	-0.572742		0.000454737	0.000723841	0.628227	-0.201883	-0.62059
FBXO11	80204	NM_012167	M-012428-00	0.000882654	0.00118799	0.742978	-0.129024	-0.36105		0.00105439	0.00149948	0.703172	-0.152939	-0.422468		0.00100308	0.00159639	0.628344	-0.201802	-0.620326
LRRK1	79705	NM_024652	M-005320-02	0.00240014	0.00331639	0.72372	-0.14043	-0.401002		0.00207775	0.00281323	0.738564	-0.131612	-0.348496		0.00178378	0.00283782	0.628574	-0.201643	-0.619809
ADCK1	57143	NM_020421	M-005303-03	0.000493028	0.000748678	0.658531	-0.181424	-0.544597		0.0003464	0.000743484	0.465914	-0.331694	-1.04249		0.000383304	0.000609788	0.628585	-0.201636	-0.619784
CTDSP2	10106	NM_005730	M-015413-02	0.000593121	0.000798743	0.742568	-0.129264	-0.36189		0.000520411	0.000822121	0.63301	-0.19859	-0.580812		0.000455073	0.000723841	0.628692	-0.201562	-0.619545
PTPMT1	114971	NM_175732	M-029988-02	0.000809669	0.000798743	1.01368	0.0059004	0.111569		0.000560541	0.000822121	0.681822	-0.166329	-0.468914		0.000455109	0.000723841	0.628742	-0.201528	-0.619433
CAMK1G	57172	NM_020439	M-004941-01	0.000491766	0.000748678	0.656846	-0.182537	-0.548496		0.000417855	0.000743484	0.562022	-0.250246	-0.759987		0.000384506	0.000609788	0.630558	-0.200275	-0.615356
CDK5R1	8851	NM_003885	M-008988-01	0.000297257	0.000537992	0.55253	-0.257644	-0.811585		0.000440146	0.000517914	0.849845	-0.0706605	-0.137082		0.000410278	0.000650629	0.630588	-0.200254	-0.615289
ASB14	142686	NM_130387	M-013205-01	0.00052889	0.00118799	0.445196	-0.351449	-1.14017		0.000522414	0.00149948	0.348397	-0.457925	-1.48033		0.0010074	0.00159639	0.631052	-0.199935	-0.61425
LTB4R2	56413	NM_019839	M-005654-02	0.000471608	0.000787362	0.598972	-0.222593	-0.688809		0.000512113	0.000745694	0.68676	-0.163195	-0.458043		0.000502268	0.000795884	0.631082	-0.199914	-0.614182
OMG	4974	NM_002544	M-010106-01	0.000472325	0.000787362	0.599883	-0.221934	-0.686498		0.000485811	0.000745694	0.651488	-0.186094	-0.537469		0.000502702	0.000795884	0.631628	-0.199539	-0.61296
CORIN	10699	NM_006587	M-005831-01	0.0014926	0.00155138	0.962115	-0.0167731	0.0321469		0.00126716	0.00171016	0.74096	-0.130205	-0.343617		0.00105371	0.00166823	0.631634	-0.199535	-0.612948
EPHB3	2049	NM_004443	M-003123-02	0.00224539	0.00331639	0.677057	-0.169375	-0.502392		0.00233829	0.00281323	0.831177	-0.0803065	-0.17054		0.00179759	0.00283782	0.633441	-0.198294	-0.608909
KDM5B	10765	NM_006618	M-009899-01	0.00148437	0.00118799	1.24948	0.096728	0.429724		0.00151676	0.00149948	1.01152	0.00497628	0.125268		0.00101241	0.00159639	0.63419	-0.197781	-0.60724
CCR1	1230	NM_001295	M-005448-02	0.000429375	0.000787362	0.545333	-0.263338	-0.831531		0.000533316	0.000745694	0.715193	-0.145577	-0.396933		0.000504813	0.000795884	0.63428	-0.197719	-0.60704
ITPR2	3709	NM_002223	M-006208-01	0.00133212	0.00222003	0.600047	-0.221815	-0.686081		0.00169204	0.0028144	0.601207	-0.220976	-0.658459		0.0012749	0.00200868	0.634699	-0.197432	-0.606105
GCGR	2642	NM_000160	M-005511-02	0.000495077	0.000787362	0.628779	-0.201502	-0.614929		0.00058515	0.000745694	0.784704	-0.105294	-0.257211		0.000505269	0.000795884	0.634853	-0.197327	-0.605762
CACNA1F	778	NM_005183	M-006126-01	0.00151975	0.00211685	0.717929	-0.143918	-0.413223		0.00103442	0.00210791	0.490733	-0.309154	-0.964312		0.00116418	0.00183055	0.635973	-0.196561	-0.603272
NPR2	4882	NM_003995	M-005355-02	0.000491718	0.000787362	0.624514	-0.204458	-0.625284		0.000547935	0.000745694	0.734798	-0.133832	-0.356196		0.000506801	0.000795884	0.636778	-0.196012	-0.601483
SEC11C	90701	NM_033280	M-005932-02	0.00141657	0.00222003	0.638085	-0.195122	-0.592579		0.00197428	0.0028144	0.701492	-0.153977	-0.426071		0.00128008	0.00200868	0.637276	-0.195673	-0.60038
TRPC5	7224	NM_012471	M-006511-03	0.0013936	0.00211685	0.658336	-0.181552	-0.545049		0.00138388	0.00210791	0.656515	-0.182755	-0.525889		0.00116987	0.00183055	0.639083	-0.194443	-0.596379
PPP1R7	5510	NM_002712	M-019589-01	0.000508517	0.000798743	0.636646	-0.196102	-0.596013		0.000463579	0.000822121	0.563881	-0.248812	-0.755012		0.000463452	0.000723841	0.640267	-0.193639	-0.593761
FBXO36	130888	NM_174899	M-018460-01	0.00100392	0.00150035	0.669124	-0.174494	-0.520323		0.00102137	0.0015753	0.648362	-0.188183	-0.544715		0.000943725	0.00147228	0.640994	-0.193146	-0.592158
PIGK	10026	NM_005482	M-005996-02	0.00137382	0.00222003	0.618831	-0.208428	-0.639189		0.00156342	0.0028144	0.555508	-0.25531	-0.777549		0.00128807	0.00200868	0.641252	-0.192971	-0.591589
PTPN9	5780	NM_002833	M-008832-00	0.000436688	0.000798743	0.546719	-0.262236	-0.82767		0.000510857	0.000822121	0.621388	-0.206637	-0.608724		0.000464205	0.000723841	0.641307	-0.192934	-0.591468
USP5	8078	NM_003481	M-006095-02	0.00133555	0.00222003	0.601592	-0.220698	-0.68217		0.00148433	0.0028144	0.527407	-0.277854	-0.855746		0.00128865	0.00200868	0.64154	-0.192776	-0.590955
FXYD3	5349	NM_005971	M-003669-00	0.00151496	0.00211685	0.715666	-0.14529	-0.418027		0.00116932	0.00210791	0.554729	-0.255919	-0.779663		0.00117502	0.00183055	0.641891	-0.192539	-0.590182
KCNQ5	56479	NM_019842	M-006275-00	0.00147902	0.00222003	0.666218	-0.176383	-0.526943		0.00170689	0.0028144	0.606484	-0.217181	-0.645297		0.00128985	0.00200868	0.642142	-0.192369	-0.58963
ACPP	55	NM_001099	M-009262-01	0.000490563	0.000798743	0.614168	-0.211713	-0.650696		0.000485865	0.000822121	0.590989	-0.22842	-0.684281		0.000465303	0.000723841	0.642824	-0.191908	-0.588129
ESPL1	9700	NM_012291	M-004104-01	0.000563237	0.00155138	0.363056	-0.440026	-1.45044		0.00119506	0.00171016	0.6988	-0.155647	-0.431864		0.00107272	0.00166823	0.643028	-0.19177	-0.587681
ARIH1	25820	NM_005744	M-019984-00	0.00101419	0.00150035	0.67597	-0.170073	-0.504837		0.00100487	0.0015753	0.63789	-0.195254	-0.569242		0.000946797	0.00147228	0.643081	-0.191735	-0.587566
MAP3K2	10746	NM_006609	M-003582-04	0.000423728	0.000748678	0.565968	-0.247208	-0.77503		0.000438553	0.000743484	0.589862	-0.22925	-0.687158		0.000392477	0.000609788	0.643629	-0.191364	-0.58636
LPAR5	57121	NM_020400	M-004604-01	0.000573979	0.000787362	0.72899	-0.137279	-0.389965		0.000589536	0.000745694	0.790587	-0.10205	-0.24596		0.000512452	0.000795884	0.643879	-0.191196	-0.585813
FXYD7	53822	NM_022006	M-013056-01	0.00146179	0.00211685	0.690546	-0.160807	-0.472381		0.00182263	0.00210791	0.864662	-0.0631536	-0.111044		0.0011791	0.00183055	0.644121	-0.191033	-0.585281
RNF144B	255488	NM_182757	M-025119-01	0.000928961	0.00150035	0.619164	-0.208195	-0.638372		0.0010507	0.0015753	0.666983	-0.175885	-0.502061		0.000948987	0.00147228	0.644568	-0.190731	-0.584301
IP6K2	51447	NM_001005911	M-006738-02	0.00218065	0.00331639	0.657535	-0.182081	-0.546901		0.00230865	0.00281323	0.820641	-0.0858466	-0.189756		0.00183086	0.00283782	0.645163	-0.19033	-0.582996
EEF2K	29904	NM_013302	M-004950-00	0.00228967	0.00331639	0.690409	-0.160894	-0.472684		0.00200633	0.00281323	0.713179	-0.146802	-0.401183		0.00183224	0.00283782	0.645652	-0.190001	-0.581925
GRIN3A	116443	NM_133445	M-006199-00	0.000599767	0.000798743	0.750889	-0.124424	-0.344939		0.00049108	0.000822121	0.597333	-0.223783	-0.668198		0.000467367	0.000723841	0.645676	-0.189985	-0.581873
PTPLB	201562	NM_198402	M-027184-03	0.000575691	0.000798743	0.720746	-0.142218	-0.407265		0.000536303	0.000822121	0.65234	-0.185526	-0.5355		0.00046759	0.000723841	0.645984	-0.189778	-0.5812
UBE2L6	9246	NM_004223	M-008569-02	0.000986005	0.00118799	0.829974	-0.0809354	-0.192603		0.0011295	0.00149948	0.753263	-0.123053	-0.318809		0.00103133	0.00159639	0.646042	-0.189739	-0.581072
TBXA2R	6915	NM_201636	M-005740-03	0.000506116	0.000787362	0.6428	-0.191924	-0.581379		0.000531978	0.000745694	0.7134	-0.146667	-0.400715		0.000514204	0.000795884	0.64608	-0.189714	-0.580991
ACPT	93650	NM_033068	M-008366-01	0.000628314	0.000798743	0.786629	-0.10423	-0.274201		0.000567713	0.000822121	0.690546	-0.160807	-0.449761		0.000468069	0.000723841	0.646646	-0.189334	-0.579753
DRD3	1814	NM_033663	M-005479-01	0.00050017	0.000787362	0.635247	-0.197057	-0.599359		0.000511634	0.000745694	0.686117	-0.163602	-0.459455		0.000515177	0.000795884	0.647302	-0.188893	-0.57832
KISS1R	84634	NM_032551	M-004901-01	0.000367857	0.000787362	0.467201	-0.330496	-1.06677		0.000460058	0.000745694	0.616953	-0.209748	-0.619515		0.000515405	0.000795884	0.647589	-0.188701	-0.577693
TRAF6	7189	NM_004620	M-004712-00	0.000974069	0.00150035	0.649228	-0.187602	-0.566241		0.000900036	0.0015753	0.571341	-0.243104	-0.735214		0.000954102	0.00147228	0.648043	-0.188396	-0.576703
PPP1CA	5499	NM_206873	M-008927-01	0.00145211	0.00222003	0.654095	-0.184359	-0.55488		0.00198863	0.0028144	0.706591	-0.150832	-0.415163		0.0013027	0.00200868	0.648536	-0.188066	-0.575628
VPS18	57617	NM_020857	M-013178-00	0.0009185	0.00150035	0.612191	-0.213113	-0.6556		0.00117824	0.0015753	0.747942	-0.126132	-0.329488		0.000954907	0.00147228	0.648589	-0.18803	-0.575512
GGT5	2687	NM_001099782	M-009541-01	0.000924452	0.00155138	0.595892	-0.224832	-0.696652		0.00131375	0.00171016	0.768203	-0.114524	-0.289226		0.00108278	0.00166823	0.649058	-0.187717	-0.574491
USP39	10713	NM_006590	M-006087-01	0.00140079	0.00222003	0.630979	-0.199985	-0.609615		0.00188566	0.0028144	0.670005	-0.173922	-0.49525		0.00130505	0.00200868	0.649707	-0.187283	-0.573079
CTSE	1510	NM_001910	M-005836-01	0.00115989	0.00155138	0.74765	-0.126302	-0.351514		0.00121482	0.00171016	0.710355	-0.148525	-0.407158		0.00108619	0.00166823	0.651101	-0.186352	-0.57005
RNF43	54894	NM_017763	M-007004-02	0.000968723	0.00150035	0.645666	-0.189992	-0.574612		0.0011051	0.0015753	0.701518	-0.153961	-0.426015		0.000958904	0.00147228	0.651304	-0.186216	-0.569609
GLRA2	2742	NM_002063	M-006181-02	0.0014837	0.00211685	0.700897	-0.154346	-0.449749		0.00117376	0.00210791	0.556833	-0.254275	-0.77396		0.00119306	0.00183055	0.651751	-0.185918	-0.56864
GPR32	2854	NM_001506	M-005565-01	0.00204291	0.00331639	0.616003	-0.210417	-0.646158		0.00222588	0.00281323	0.79122	-0.101703	-0.244754		0.00185068	0.00283782	0.65215	-0.185653	-0.567775
PSTK	118672	NM_153336	M-016512-00	0.00215095	0.00331639	0.648582	-0.188035	-0.567757		0.00170101	0.00281323	0.604648	-0.218497	-0.649863		0.00185116	0.00283782	0.652319	-0.18554	-0.567409
PTGIR	5739	NM_000960	M-005716-01	0.00152956	0.00222003	0.688981	-0.161793	-0.475834		0.00193901	0.0028144	0.68896	-0.161806	-0.453226		0.00131147	0.00200868	0.652901	-0.185153	-0.566149
LPAR6	10161	NM_005767	M-004603-02	0.00203712	0.00331639	0.614257	-0.21165	-0.650477		0.00231898	0.00281323	0.824312	-0.0839086	-0.183034		0.00185376	0.00283782	0.653234	-0.184931	-0.565428
CHRNA6	8973	NM_004198	M-006140-01	0.00144008	0.00211685	0.680294	-0.167303	-0.495136		0.00156095	0.00210791	0.740519	-0.130464	-0.344514		0.00119585	0.00183055	0.653274	-0.184904	-0.56534
CDC42BPG	55561	NM_017525	M-007691-03	0.000593218	0.000748678	0.792354	-0.101081	-0.263169		0.000542757	0.000743484	0.730018	-0.136667	-0.366028		0.000398716	0.000609788	0.65386	-0.184515	-0.564075
CDC42BPB	9578	NM_006035	M-004075-02	0.000478735	0.000748678	0.639441	-0.1942	-0.58935		0.000469703	0.000743484	0.631759	-0.199448	-0.583791		0.000398738	0.000609788	0.653897	-0.184491	-0.563995
AKT1	207	NM_001014431	M-003000-03	0.000504258	0.000748678	0.673531	-0.171642	-0.510335		0.000404184	0.000743484	0.543636	-0.264692	-0.810092		0.000398849	0.000609788	0.654078	-0.18437	-0.563603
CDK16	5127	NM_006201	M-004313-00	0.000332024	0.000537992	0.617154	-0.209606	-0.643318		0.000413023	0.000517914	0.797475	-0.0982831	-0.232893		0.000425588	0.000650629	0.654119	-0.184343	-0.563514
RNF111	54778	NM_017610	M-007002-01	0.00226385	0.00331639	0.682624	-0.165818	-0.489935		0.00225451	0.00281323	0.801397	-0.0961524	-0.225503		0.00185629	0.00283782	0.654127	-0.184338	-0.563496
TRPM2	7226	NM_003307	M-004193-02	0.001369	0.00222003	0.61666	-0.209954	-0.644536		0.00206913	0.0028144	0.735194	-0.133598	-0.355385		0.00131679	0.00200868	0.655553	-0.183392	-0.560419
RNF149	284996	NM_173647	M-007169-00	0.00110673	0.00155138	0.713387	-0.146675	-0.422879		0.00119026	0.00171016	0.695995	-0.157394	-0.437922		0.00109429	0.00166823	0.65596	-0.183122	-0.559542
KCNMB3	27094	NM_014407	M-008880-00	0.00163823	0.00211685	0.773898	-0.111316	-0.299022		0.00149405	0.00210791	0.708781	-0.149488	-0.410499		0.00120124	0.00183055	0.656215	-0.182954	-0.558993
PIP5K1A	8394	NM_003557	M-004780-02	0.000299771	0.000537992	0.557204	-0.253986	-0.798772		0.000301508	0.000517914	0.582158	-0.234959	-0.706962		0.00042698	0.000650629	0.656258	-0.182925	-0.5589
ILKAP	80895	NM_030768	M-010260-00	0.00061671	0.000798743	0.772101	-0.112326	-0.30256		0.000524177	0.000822121	0.637591	-0.195458	-0.569949		0.00047503	0.000723841	0.656262	-0.182923	-0.558892
RNF41	10193	NM_194359	M-006922-01	0.000959663	0.00150035	0.639627	-0.194073	-0.588907		0.00103221	0.0015753	0.655243	-0.183597	-0.528811		0.000967273	0.00147228	0.656988	-0.182442	-0.557329
HTR6	3362	NM_000871	M-005643-00	0.000472928	0.000787362	0.600648	-0.22138	-0.684558		0.000509978	0.000745694	0.683897	-0.165009	-0.464337		0.000522987	0.000795884	0.657116	-0.182358	-0.557055
GRIK5	2901	NM_002088	M-006193-00	0.00143214	0.00222003	0.645098	-0.190374	-0.57595		0.00163302	0.0028144	0.580237	-0.236394	-0.71194		0.00132132	0.00200868	0.657807	-0.181901	-0.555569
LOC652759	652759	XM_942392	M-039678-01	0.000760626	0.00118799	0.640261	-0.193643	-0.587401		0.000913895	0.00149948	0.609475	-0.215044	-0.637885		0.0010508	0.00159639	0.658239	-0.181616	-0.55464
DPF1	8193	NM_004647	M-031779-01	0.0010684	0.00150035	0.7121	-0.147459	-0.425625		0.000858863	0.0015753	0.545205	-0.26344	-0.80575		0.00096926	0.00147228	0.658338	-0.181551	-0.554428
GRM3	2913	NM_000840	M-005618-01	0.00231014	0.00331639	0.696583	-0.157027	-0.459141		0.00181948	0.00281323	0.646758	-0.189258	-0.548445		0.00186982	0.00283782	0.658894	-0.181184	-0.553235
TRPV3	162514	NM_145068	M-005263-01	0.00157884	0.00211685	0.745845	-0.127352	-0.355192		0.00140803	0.00210791	0.667974	-0.175241	-0.499824		0.00120674	0.00183055	0.659219	-0.18097	-0.552537
FFAR2	2867	NM_005306	M-005574-00	0.000429073	0.000787362	0.544949	-0.263644	-0.832602		0.0005109	0.000745694	0.685133	-0.164225	-0.461617		0.000525056	0.000795884	0.659715	-0.180644	-0.551476
BPNT1	10380	NM_006085	M-008664-02	0.000567656	0.000798743	0.710687	-0.148322	-0.428647		0.000618174	0.000822121	0.751925	-0.123825	-0.321487		0.000477586	0.000723841	0.659794	-0.180592	-0.551306
USP9X	8239	NM_001039591	M-006099-02	0.00124533	0.00155138	0.802724	-0.0954338	-0.243389		0.000981162	0.00171016	0.573725	-0.241296	-0.728943		0.00110072	0.00166823	0.65981	-0.180581	-0.551271
RNF220	55182	NM_018150	M-021044-01	0.00107323	0.00150035	0.71532	-0.145499	-0.418761		0.000869703	0.0015753	0.552086	-0.257993	-0.786857		0.000972405	0.00147228	0.660474	-0.180144	-0.549851
FBXL21	26223	NM_012159	M-012423-02	0.000820059	0.00118799	0.690289	-0.160969	-0.472949		0.0010868	0.00149948	0.724785	-0.139791	-0.376864		0.00105611	0.00159639	0.66156	-0.179431	-0.547529
P2RY12	64805	NM_022788	M-005692-00	0.000402517	0.000787362	0.511222	-0.291391	-0.929795		0.000447114	0.000745694	0.599594	-0.222143	-0.662507		0.00052665	0.000795884	0.661718	-0.179327	-0.547191
BRD2	6046	NM_001113182	M-004935-02	0.000500197	0.000748678	0.668107	-0.175154	-0.522635		0.000446418	0.000743484	0.600441	-0.22153	-0.660381		0.000403528	0.000609788	0.661752	-0.179305	-0.547119
PGAM4	441531	NM_001029891	M-034271-00	0.000546542	0.000798743	0.684252	-0.164784	-0.486311		0.000499782	0.000822121	0.607917	-0.216155	-0.64174		0.000479211	0.000723841	0.662038	-0.179117	-0.546507
PPP1R3A	5506	NM_002711	M-010532-01	0.00055531	0.000798743	0.695229	-0.157872	-0.4621		0.000506236	0.000822121	0.615768	-0.210583	-0.622412		0.000479529	0.000723841	0.662477	-0.178829	-0.545571
PPP2R4	5524	NM_178003	M-005214-01	0.000697207	0.000798743	0.87288	-0.0590455	-0.115927		0.000550978	0.000822121	0.670191	-0.173802	-0.494833		0.000479625	0.000723841	0.662611	-0.178741	-0.545285
MMP19	4327	NM_002429	M-004048-02	0.00116015	0.00155138	0.747822	-0.126202	-0.351164		0.00124407	0.00171016	0.72746	-0.138191	-0.371316		0.00110835	0.00166823	0.664385	-0.17758	-0.541507
FXYD6	53826	NM_022003	M-013055-00	0.00170609	0.00211685	0.805958	-0.0936878	-0.237273		0.00138229	0.00210791	0.655761	-0.183254	-0.527621		0.00121627	0.00183055	0.664426	-0.177553	-0.54142
CTSZ	1522	NM_001336	M-005846-03	0.00109434	0.00155138	0.705402	-0.151563	-0.440002		0.00171677	0.00171016	1.00386	0.001675	0.113817		0.00110919	0.00166823	0.664889	-0.177251	-0.540437
IRAK4	51135	NM_016123	M-003302-01	0.000537723	0.000748678	0.71823	-0.143737	-0.412586		0.000413241	0.000743484	0.555817	-0.255068	-0.776711		0.000405647	0.000609788	0.665226	-0.177031	-0.539719
ASB1	51665	NM_001040445	M-017197-01	0.00102211	0.00150035	0.681252	-0.166692	-0.492997		0.000792041	0.0015753	0.502787	-0.298616	-0.92776		0.000979655	0.00147228	0.665398	-0.176918	-0.539353
PGC	5225	NM_002630	M-005992-01	0.000996474	0.00155138	0.642316	-0.192251	-0.582525		0.000775337	0.00171016	0.45337	-0.343547	-1.0836		0.00111049	0.00166823	0.665672	-0.17674	-0.538772
CHRNB2	1141	NM_000748	M-006143-02	0.00145493	0.00211685	0.687305	-0.16285	-0.479538		0.00156533	0.00210791	0.742596	-0.129247	-0.340294		0.0012186	0.00183055	0.6657	-0.176721	-0.538712
USP24	23358	NM_015306	M-006073-02	0.00140122	0.00222003	0.631171	-0.199853	-0.609152		0.00210209	0.0028144	0.746906	-0.126734	-0.331578		0.00133733	0.00200868	0.665778	-0.17667	-0.538546
SCNN1B	6338	NM_000336	M-006505-01	0.00135076	0.00211685	0.638099	-0.195112	-0.592547		0.00109608	0.00210791	0.519981	-0.284012	-0.877105		0.00121886	0.00183055	0.665842	-0.176629	-0.53841
SPPL3	121665	NM_139015	M-006042-02	0.0010761	0.00155138	0.69364	-0.158866	-0.465582		0.00103775	0.00171016	0.606817	-0.216942	-0.64447		0.00111164	0.00166823	0.666357	-0.176293	-0.53732
SGPP2	130367	NM_152386	M-015727-00	0.000502358	0.000798743	0.628936	-0.201394	-0.61455		0.000519052	0.000822121	0.631357	-0.199725	-0.584751		0.000482571	0.000723841	0.666681	-0.176082	-0.536633
PRKD1	5587	NM_002742	M-005028-02	0.000403019	0.000748678	0.538307	-0.26897	-0.851258		0.000398771	0.000743484	0.536355	-0.270548	-0.830403		0.000406777	0.000609788	0.66708	-0.175822	-0.535785
FBXO24	26261	NM_012172	M-012430-01	0.000844893	0.00118799	0.711192	-0.148013	-0.427565		0.000979468	0.00149948	0.653205	-0.18495	-0.533503		0.00106501	0.00159639	0.667136	-0.175785	-0.535667
PCGF2	7703	NM_007144	M-006584-02	0.000980249	0.00150035	0.653347	-0.184856	-0.55662		0.00118194	0.0015753	0.750296	-0.124767	-0.324754		0.000982573	0.00147228	0.667381	-0.175626	-0.53515
BMPR2	659	NM_001204	M-005309-03	0.000472934	0.000537992	0.879072	-0.0559757	-0.105174		0.000439174	0.000517914	0.847968	-0.0716205	-0.140412		0.00043467	0.000650629	0.668077	-0.175173	-0.533675
PCSK2	5126	NM_002594	M-005986-00	0.00146831	0.00155138	0.946458	-0.0238987	0.00718705		0.00185823	0.00171016	1.08658	0.0360614	0.233088		0.00111458	0.00166823	0.668119	-0.175146	-0.533587
MALT1	10892	NM_173844	M-005936-02	0.0014351	0.00222003	0.646434	-0.189476	-0.572803		0.00184062	0.0028144	0.654002	-0.184421	-0.531667		0.00134327	0.00200868	0.668732	-0.174748	-0.53229
PCK2	5106	NM_001018073	M-006797-02	0.00208076	0.00331639	0.627417	-0.202443	-0.618227		0.00241394	0.00281323	0.858067	-0.066479	-0.122579		0.0018995	0.00283782	0.669352	-0.174346	-0.530982
PGAM2	5224	NM_000290	M-008712-02	0.000498956	0.000798743	0.624677	-0.204345	-0.624886		0.000453246	0.000822121	0.551313	-0.258602	-0.788967		0.000485912	0.000723841	0.671296	-0.173086	-0.526883
CDC25C	995	NM_022809	M-003228-02	0.000539129	0.000798743	0.674972	-0.170715	-0.507085		0.00057863	0.000822121	0.703826	-0.152535	-0.421068		0.000486343	0.000723841	0.671891	-0.172701	-0.52563
KLK11	11012	NM_006853	M-005908-00	0.000810707	0.00155138	0.522573	-0.281853	-0.896385		0.000832712	0.00171016	0.48692	-0.312542	-0.976063		0.00112166	0.00166823	0.672365	-0.172395	-0.524634
NOX5	79400	NM_024505	M-010195-02	0.00152236	0.00222003	0.685741	-0.16384	-0.483004		0.00131177	0.0028144	0.466092	-0.331529	-1.04192		0.00135258	0.00200868	0.673367	-0.171748	-0.522529
SYNJ2	8871	NM_003898	M-012624-01	0.000473311	0.000798743	0.59257	-0.227261	-0.705157		0.000431047	0.000822121	0.524311	-0.280411	-0.864615		0.000487779	0.000723841	0.673875	-0.17142	-0.521463
BMPR1A	657	NM_004329	M-004933-04	0.00237198	0.00331639	0.715229	-0.145555	-0.418955		0.00222514	0.00281323	0.790955	-0.101848	-0.245259		0.00191278	0.00283782	0.674031	-0.17132	-0.521136
CASP7	840	NM_033340	M-004407-02	0.00102201	0.00155138	0.658775	-0.181263	-0.544035		0.000976131	0.00171016	0.570783	-0.243529	-0.736686		0.00112567	0.00166823	0.674771	-0.170844	-0.519587
PRKD3	23683	NM_005813	M-005029-01	0.000415928	0.000748678	0.55555	-0.255277	-0.803293		0.0003571	0.000743484	0.480307	-0.318481	-0.996663		0.00041167	0.000609788	0.675104	-0.170629	-0.518889
KCNS3	3790	NM_002252	M-006277-02	0.000675744	0.000798743	0.846009	-0.0726252	-0.163494		0.000606146	0.000822121	0.737295	-0.132358	-0.351085		0.000488825	0.000723841	0.675321	-0.17049	-0.518435
ROR1	4919	NM_001083592	M-003171-02	0.000365291	0.000537992	0.678989	-0.168137	-0.498058		0.000395449	0.000517914	0.763542	-0.117167	-0.298393		0.000439553	0.000650629	0.675582	-0.170322	-0.51789
USP32	84669	NM_032582	M-006080-03	0.00149512	0.00222003	0.673471	-0.171681	-0.510471		0.00158259	0.0028144	0.56232	-0.250016	-0.759188		0.00135795	0.00200868	0.676043	-0.170026	-0.516925
GPR174	84636	NM_032553	M-005493-02	0.00231255	0.00331639	0.697308	-0.156576	-0.457559		0.00245759	0.00281323	0.873585	-0.0586948	-0.0955788		0.00191916	0.00283782	0.67628	-0.169874	-0.516429
RNF126	55658	NM_194460	M-007015-01	0.00107874	0.00150035	0.718993	-0.143275	-0.41097		0.00124442	0.0015753	0.789959	-0.102396	-0.247157		0.000995733	0.00147228	0.676319	-0.169848	-0.516348
PTPRE	5791	NM_006504	M-008068-02	0.000611326	0.000798743	0.76536	-0.116134	-0.3159		0.000587586	0.000822121	0.714719	-0.145865	-0.397932		0.000490256	0.000723841	0.677298	-0.16922	-0.514303
MMP12	4321	NM_002426	M-005954-01	0.00157149	0.00211685	0.742368	-0.129381	-0.3623		0.00128257	0.00210791	0.608457	-0.21577	-0.640403		0.00123984	0.00183055	0.677301	-0.169218	-0.514297
KCNJ11	3767	NM_000525	M-006241-02	0.000719369	0.000798743	0.900627	-0.0454553	-0.068322		0.000545408	0.000822121	0.663415	-0.178214	-0.51014		0.000490758	0.000723841	0.677991	-0.168776	-0.512859
CASP2	835	NM_032983	M-003465-03	0.00296581	0.00155138	1.91173	0.281426	1.07669		0.00242308	0.00171016	1.41687	0.15133	0.632905		0.0011319	0.00166823	0.678501	-0.16845	-0.511796
CPA6	57094	NM_020361	M-005820-02	0.00136219	0.00155138	0.87805	-0.0564808	-0.106943		0.00141637	0.00171016	0.828211	-0.0818592	-0.175926		0.00113203	0.00166823	0.678582	-0.168398	-0.511628
CSNK1D	1453	NM_001893	M-003478-00	0.00037693	0.000537992	0.700623	-0.154516	-0.450343		0.000405735	0.000517914	0.783403	-0.106015	-0.259711		0.000441732	0.000650629	0.678931	-0.168175	-0.510901
CAPN7	23473	NM_014296	M-005807-00	0.00150263	0.00155138	0.968578	-0.0138656	0.0423316		0.00148663	0.00171016	0.869293	-0.060834	-0.102999		0.0011337	0.00166823	0.679581	-0.167759	-0.509549
CACNG4	27092	NM_014405	M-012519-01	0.00154274	0.00222003	0.694921	-0.158064	-0.462774		0.00271903	0.0028144	0.966112	-0.0149726	0.0560742		0.00136565	0.00200868	0.679874	-0.167572	-0.50894
PRKACG	5568	NM_002732	M-004651-02	0.00193815	0.00331639	0.584416	-0.233278	-0.726235		0.00174159	0.00281323	0.619072	-0.208259	-0.61435		0.00193183	0.00283782	0.680744	-0.167016	-0.507131
FBXW5	54461	NM_018998	M-013389-01	0.00102537	0.00150035	0.683423	-0.165311	-0.488156		0.00148138	0.0015753	0.940375	-0.0266988	0.0154013		0.00100268	0.00147228	0.681036	-0.16683	-0.506526
KLK8	11202	NM_144507	M-005919-02	0.00122922	0.00155138	0.792341	-0.101088	-0.263193		0.00128597	0.00171016	0.75196	-0.123805	-0.321418		0.00113704	0.00166823	0.681584	-0.166481	-0.50539
ADORA2B	136	NM_000676	M-005417-01	0.000425578	0.000787362	0.540511	-0.267195	-0.845042		0.000412425	0.000745694	0.553074	-0.257216	-0.784162		0.000542522	0.000795884	0.68166	-0.166432	-0.505231
LPHN3	23284	NM_015236	M-005652-02	0.000491768	0.000787362	0.624576	-0.204414	-0.625131		0.000514868	0.000745694	0.690454	-0.160865	-0.449963		0.000543694	0.000795884	0.683133	-0.165495	-0.502181
KCNE4	23704	NM_080671	M-008507-01	0.000636943	0.000798743	0.797431	-0.0983069	-0.253453		0.000556243	0.000822121	0.676594	-0.169672	-0.480508		0.000494879	0.000723841	0.683685	-0.165144	-0.50104
ACVR1C	130399	NM_001111033	M-004929-02	0.000462094	0.000748678	0.617213	-0.209565	-0.643172		0.000404835	0.000743484	0.544511	-0.263993	-0.807668		0.000417104	0.000609788	0.684015	-0.164934	-0.500357
SENP8	123228	NM_145204	M-004071-00	0.00145913	0.00155138	0.940541	-0.0266223	-0.00235306		0.00139646	0.00171016	0.816566	-0.0880087	-0.197256		0.00114141	0.00166823	0.684207	-0.164812	-0.499961
PTP4A2	8073	NM_080392	M-009078-01	0.000577186	0.000798743	0.722618	-0.141092	-0.403321		0.000588434	0.000822121	0.715751	-0.145238	-0.395759		0.00049529	0.000723841	0.684253	-0.164784	-0.499867
RNF24	11237	NM_007219	M-006943-00	0.00112378	0.00150035	0.749014	-0.12551	-0.348742		0.00107392	0.0015753	0.681723	-0.166392	-0.469133		0.00100766	0.00147228	0.684419	-0.164678	-0.499523
OPN3	23596	NM_014322	M-005681-02	0.00260812	0.00331639	0.786433	-0.104338	-0.274579		0.00230675	0.00281323	0.819965	-0.0862048	-0.190999		0.00194771	0.00283782	0.68634	-0.163461	-0.495562
CDKL5	6792	NM_001037343	M-004799-03	0.00039306	0.000748678	0.525005	-0.279837	-0.889324		0.000374866	0.000743484	0.504202	-0.297395	-0.923524		0.000418586	0.000609788	0.686446	-0.163394	-0.495344
F10	2159	NM_000504	M-005867-02	0.00131476	0.00155138	0.847482	-0.0718696	-0.160847		0.00105878	0.00171016	0.619111	-0.208232	-0.614256		0.001146	0.00166823	0.686953	-0.163073	-0.494301
AKTIP	64400	NM_022476	M-008768-03	0.000652411	0.00118799	0.54917	-0.260293	-0.820865		0.000892831	0.00149948	0.595427	-0.225172	-0.673013		0.00109737	0.00159639	0.687411	-0.162783	-0.493358
MCOLN3	55283	NM_018298	M-015371-00	0.000640495	0.000798743	0.801878	-0.0958918	-0.244993		0.000566449	0.000822121	0.689009	-0.161775	-0.453118		0.000497864	0.000723841	0.687808	-0.162533	-0.492543
SPPL2C	162540	NM_175882	M-005928-00	0.00106404	0.00155138	0.685871	-0.163758	-0.482717		0.00128261	0.00171016	0.749993	-0.124943	-0.325364		0.00114817	0.00166823	0.688255	-0.16225	-0.491624
RNF130	55819	NM_018434	M-007021-00	0.00103703	0.00150035	0.691191	-0.160402	-0.470963		0.00121479	0.0015753	0.771148	-0.112862	-0.283461		0.00101386	0.00147228	0.688633	-0.162012	-0.490848
OTUD7B	56957	NM_020205	M-008670-01	0.00099183	0.00150035	0.661066	-0.179755	-0.538752		0.00150778	0.0015753	0.957134	-0.0190272	0.0420105		0.0010143	0.00147228	0.688932	-0.161824	-0.490235
P2RX2	22953	NM_012226	M-006283-00	0.000470757	0.000798743	0.589372	-0.22961	-0.713388		0.000558269	0.000822121	0.679059	-0.168092	-0.47503		0.000498767	0.000723841	0.689056	-0.161745	-0.48998
TOMM40	10452	NM_006114	M-012732-00	0.0013571	0.00211685	0.641094	-0.193078	-0.585421		0.0011508	0.00210791	0.545943	-0.262853	-0.803713		0.00126155	0.00183055	0.689166	-0.161676	-0.489756
PIP4K2C	79837	NM_024779	M-004535-00	0.000447598	0.000748678	0.597851	-0.223407	-0.69166		0.000365525	0.000743484	0.491638	-0.308354	-0.961537		0.000420827	0.000609788	0.69012	-0.161076	-0.487801
FBXW11	23291	NM_033645	M-003490-01	0.000827652	0.00118799	0.69668	-0.156967	-0.45893		0.00107075	0.00149948	0.714079	-0.146254	-0.399282		0.00110188	0.00159639	0.690231	-0.161005	-0.487572
CNR1	1268	NM_033181	M-004711-02	0.00258916	0.00331639	0.780716	-0.107507	-0.285679		0.00211921	0.00281323	0.753301	-0.123031	-0.318734		0.00196024	0.00283782	0.690756	-0.160676	-0.486499
ASB18	401036	NM_212556	M-032545-01	0.000823555	0.00118799	0.693231	-0.159122	-0.466478		0.0015322	0.00149948	1.02182	0.00937615	0.140529		0.00110359	0.00159639	0.691308	-0.160328	-0.48537
GRM6	2916	NM_000843	M-005621-02	0.000466207	0.000787362	0.592112	-0.227596	-0.706332		0.000530957	0.000745694	0.712031	-0.147501	-0.403609		0.000550562	0.000795884	0.691762	-0.160043	-0.484442
TAAR8	83551	NM_053278	M-005527-01	0.000350817	0.000787362	0.445561	-0.351093	-1.13892		0.000309658	0.000745694	0.415262	-0.381678	-1.21586		0.000550589	0.000795884	0.691796	-0.160022	-0.484372
CDK19	23097	NM_015076	M-004689-00	0.000289117	0.000537992	0.5374	-0.269702	-0.853825		0.000317824	0.000517914	0.613662	-0.212071	-0.627572		0.000450249	0.000650629	0.692021	-0.159881	-0.483913
UBE2D4	51619	NM_015983	M-009435-01	0.000853359	0.00118799	0.718319	-0.143683	-0.412397		0.00115526	0.00149948	0.770439	-0.113262	-0.284848		0.00110489	0.00159639	0.692122	-0.159818	-0.483707
GRIN3B	116444	NM_138690	M-007918-01	0.00062393	0.000798743	0.78114	-0.107271	-0.284854		0.000538696	0.000822121	0.655251	-0.183592	-0.528792		0.00050128	0.000723841	0.692528	-0.159563	-0.482878
SRPK2	6733	NM_182691	M-004839-01	0.000356728	0.000537992	0.663073	-0.178438	-0.534141		0.000427365	0.000517914	0.825167	-0.083458	-0.181472		0.000450626	0.000650629	0.692601	-0.159517	-0.482729
SCN2A	6326	NM_001040143	M-006298-01	0.00154669	0.00211685	0.730654	-0.136288	-0.386496		0.00122951	0.00210791	0.583284	-0.23412	-0.70405		0.00126813	0.00183055	0.692759	-0.159418	-0.482407
VN1R2	317701	NM_173856	M-008957-01	0.000496121	0.000787362	0.630106	-0.200586	-0.611722		0.000638998	0.000745694	0.856916	-0.0670615	-0.124599		0.000551674	0.000795884	0.693159	-0.159167	-0.48159
CALCRL	10203	NM_005795	M-004350-01	0.000314058	0.000787362	0.398873	-0.399165	-1.30731		0.000428391	0.000745694	0.574486	-0.240721	-0.726946		0.000551694	0.000795884	0.693185	-0.159151	-0.481538
PANK3	79646	NM_024594	M-006758-00	0.000306297	0.000537992	0.569333	-0.244634	-0.766014		0.000411884	0.000517914	0.795275	-0.0994825	-0.237053		0.00045155	0.000650629	0.694021	-0.158627	-0.479835
KCNU1	157855	NM_001031836	M-184606-00	0.00153764	0.00222003	0.692623	-0.159503	-0.467814		0.00190307	0.0028144	0.676189	-0.169932	-0.481411		0.00139542	0.00200868	0.694698	-0.158204	-0.478457
FER	2241	NM_005246	M-003129-01	0.00218616	0.00331639	0.659196	-0.180985	-0.543062		0.00225562	0.00281323	0.801789	-0.0959399	-0.224766		0.00197265	0.00283782	0.69513	-0.157934	-0.477577
SMURF1	57154	NM_181349	M-007191-01	0.00105931	0.00150035	0.706045	-0.151168	-0.438617		0.00111807	0.0015753	0.709751	-0.148894	-0.408439		0.00102382	0.00147228	0.695397	-0.157767	-0.477035
MASP1	5648	NM_001031849	M-005937-02	0.00121007	0.00155138	0.779996	-0.107908	-0.287083		0.00129963	0.00171016	0.759945	-0.119218	-0.305506		0.00116086	0.00166823	0.695865	-0.157475	-0.476085
PIK3C2G	5288	NM_004570	M-006773-00	0.000455777	0.000748678	0.608775	-0.215543	-0.664113		0.000430909	0.000743484	0.579581	-0.236886	-0.713644		0.000424509	0.000609788	0.696159	-0.157291	-0.475487
MAPK15	225689	NM_139021	M-004807-02	0.000696749	0.000748678	0.930639	-0.0312186	-0.0184534		0.000524211	0.000743484	0.705073	-0.151766	-0.4184		0.000424912	0.000609788	0.69682	-0.156879	-0.474146
HTR2A	3356	NM_000621	M-005638-02	0.00274441	0.00331639	0.827528	-0.0822174	-0.197094		0.00238481	0.00281323	0.847713	-0.0717511	-0.140865		0.00197826	0.00283782	0.697105	-0.156702	-0.473568
PHF12	57649	NM_020889	M-009736-01	0.000461685	0.00118799	0.388625	-0.410469	-1.34691		0.00071764	0.00149948	0.478593	-0.320034	-1.00205		0.00111287	0.00159639	0.697119	-0.156693	-0.47354
PROZ	8858	NM_003891	M-010099-00	0.00100082	0.00155138	0.645118	-0.190361	-0.575903		0.00107954	0.00171016	0.63125	-0.199799	-0.585006		0.00116696	0.00166823	0.699521	-0.155199	-0.468679
SGK1	6446	NM_005627	M-003027-05	0.000271493	0.000537992	0.504641	-0.297018	-0.949505		0.000443411	0.000517914	0.856148	-0.0674511	-0.125951		0.000455492	0.000650629	0.70008	-0.154852	-0.467549
FGFR1	2260	NM_023108	M-003131-03	0.000665317	0.000748678	0.888656	-0.0512663	-0.0886774		0.000526252	0.000743484	0.707819	-0.150078	-0.412547		0.000427594	0.000609788	0.701217	-0.154147	-0.465256
CXCR4	7852	NM_003467	M-005139-02	0.000557071	0.000787362	0.707515	-0.150264	-0.435451		0.000584567	0.000745694	0.783923	-0.105727	-0.258711		0.000558153	0.000795884	0.701299	-0.154097	-0.465091
ABL2	27	NM_005158	M-003101-01	0.00046705	0.000748678	0.623833	-0.204932	-0.626943		0.000383109	0.000743484	0.515289	-0.287949	-0.890759		0.000427749	0.000609788	0.701473	-0.153989	-0.464742
KCNH2	3757	NM_172056	M-006233-02	0.001572	0.00222003	0.708099	-0.149906	-0.434197		0.00255441	0.0028144	0.907622	-0.0420949	-0.0380011		0.0014124	0.00200868	0.70315	-0.152952	-0.461366
ADAM30	11085	NM_021794	M-005759-00	0.00156578	0.00222003	0.705299	-0.151627	-0.440223		0.00196894	0.0028144	0.699596	-0.155153	-0.430148		0.00141259	0.00200868	0.703244	-0.152894	-0.461178
GABRG1	2565	NM_173536	M-006173-02	0.00163471	0.00211685	0.772233	-0.112252	-0.302299		0.00113098	0.00210791	0.53654	-0.270398	-0.829883		0.00128733	0.00183055	0.703249	-0.152891	-0.461168
SPHK1	8877	NM_021972	M-004172-03	0.000363186	0.000537992	0.675076	-0.170648	-0.506851		0.000355475	0.000517914	0.686359	-0.163449	-0.458923		0.000457951	0.000650629	0.703859	-0.152514	-0.459942
RNF181	51255	NM_016494	M-006985-01	0.00117655	0.00150035	0.784186	-0.105581	-0.278933		0.0011817	0.0015753	0.750144	-0.124855	-0.32506		0.00103649	0.00147228	0.703998	-0.152428	-0.459663
FZD1	8321	NM_003505	M-005499-01	0.000531856	0.000787362	0.675491	-0.17038	-0.505915		0.000571168	0.000745694	0.765955	-0.115797	-0.29364		0.000560302	0.000795884	0.704	-0.152427	-0.459659
PTPRK	5796	NM_002844	M-004204-01	0.00056415	0.000798743	0.706297	-0.151013	-0.438073		0.000503757	0.000822121	0.612752	-0.212715	-0.629806		0.000509645	0.000723841	0.704084	-0.152375	-0.45949
ADAM21	8747	NM_003813	M-004524-00	0.00119897	0.00155138	0.772842	-0.111909	-0.3011		0.00121304	0.00171016	0.709314	-0.149162	-0.409368		0.00117636	0.00166823	0.705153	-0.151717	-0.457347
ROCK2	9475	NM_004850	M-004610-02	0.000377394	0.000537992	0.701485	-0.153982	-0.448473		0.000343042	0.000517914	0.662353	-0.17891	-0.512553		0.000458807	0.000650629	0.705175	-0.151703	-0.457304
F9	2158	NM_000133	M-005872-00	0.00109306	0.00155138	0.704574	-0.152073	-0.441788		0.00133054	0.00171016	0.778022	-0.109008	-0.270094		0.00117758	0.00166823	0.705885	-0.151266	-0.455881
GPR101	83550	NM_054021	M-005526-01	0.000533543	0.000787362	0.677634	-0.169005	-0.501097		0.000615732	0.000745694	0.825716	-0.0831693	-0.18047		0.000561871	0.000795884	0.705971	-0.151213	-0.455707
GPR162	27239	NM_019858	M-005614-01	0.000543634	0.000787362	0.69045	-0.160868	-0.472594		0.000621232	0.000745694	0.833092	-0.079307	-0.167073		0.000562611	0.000795884	0.706901	-0.150641	-0.453847
TEX14	56155	NM_031272	M-005386-02	0.000403632	0.000537992	0.750256	-0.12479	-0.34622		0.000427215	0.000517914	0.824876	-0.0836113	-0.182003		0.000460209	0.000650629	0.70733	-0.150378	-0.45299
SIAH2	6478	NM_005067	M-006561-02	0.00108132	0.00150035	0.720716	-0.142236	-0.407329		0.00155251	0.0015753	0.985533	-0.0063288	0.0860556		0.00104222	0.00147228	0.707894	-0.150032	-0.451864
PSMA8	143471	NM_001025097	M-015714-01	0.000730994	0.00155138	0.471191	-0.326803	-1.05384		0.00103693	0.00171016	0.606337	-0.217286	-0.645661		0.0011812	0.00166823	0.708053	-0.149934	-0.451547
NEK3	4752	NM_152720	M-004867-02	0.000321941	0.000537992	0.598412	-0.223	-0.690232		0.000310198	0.000517914	0.598937	-0.222619	-0.664159		0.000460692	0.000650629	0.708072	-0.149923	-0.451509
PIK3C3	5289	NM_002647	M-005250-00	0.000486294	0.000537992	0.903906	-0.043877	-0.0627935		0.000464697	0.000517914	0.897248	-0.0470877	-0.0553189		0.000460925	0.000650629	0.708431	-0.149703	-0.450793
DGKQ	1609	NM_001347	M-005079-02	0.000536804	0.000748678	0.717003	-0.144479	-0.415187		0.000515429	0.000743484	0.693262	-0.159103	-0.443849		0.000431996	0.000609788	0.708437	-0.149699	-0.45078
TACR1	6869	NM_015727	M-005733-03	0.000462931	0.000787362	0.587952	-0.230658	-0.717058		0.000455033	0.000745694	0.610214	-0.214518	-0.63606		0.000563864	0.000795884	0.708476	-0.149675	-0.450703
RFPL2	10739	NM_001098527	M-006935-01	0.000992894	0.00118799	0.835774	-0.0779114	-0.182011		0.000796997	0.00149948	0.531516	-0.274484	-0.844055		0.0011319	0.00159639	0.709036	-0.149332	-0.449586
CCR4	1233	NM_005508	M-005451-01	0.00243798	0.00331639	0.73513	-0.133636	-0.377205		0.0020956	0.00281323	0.74491	-0.127896	-0.335608		0.00201255	0.00283782	0.709191	-0.149237	-0.449277
CHUK	1147	NM_001278	M-003473-02	0.000381305	0.000537992	0.708755	-0.149504	-0.432788		0.000381536	0.000517914	0.736679	-0.132722	-0.352345		0.000462131	0.000650629	0.710284	-0.148568	-0.447102
USP10	9100	NM_005153	M-006062-02	0.00118242	0.00155138	0.762177	-0.117944	-0.322239		0.00112059	0.00171016	0.655252	-0.183592	-0.528791		0.00118652	0.00166823	0.711247	-0.147979	-0.445186
CLIC6	54102	NM_053277	M-012919-00	0.00178768	0.00211685	0.8445	-0.0734003	-0.166209		0.00121667	0.00210791	0.577193	-0.238679	-0.719863		0.00130233	0.00183055	0.711438	-0.147863	-0.444806
ENDOU	8909	NM_006025	M-012187-00	0.00152919	0.00222003	0.688815	-0.161897	-0.4762		0.00234348	0.0028144	0.832675	-0.0795246	-0.167828		0.00143224	0.00200868	0.713028	-0.146893	-0.441651
SCPEP1	59342	NM_021626	M-006030-02	0.00159016	0.00155138	1.025	0.0107252	0.128469		0.00089923	0.00171016	0.525816	-0.279166	-0.860296		0.00118971	0.00166823	0.713159	-0.146814	-0.441392
NEK5	341676	NM_199289	M-021702-03	0.000593605	0.000748678	0.792871	-0.100797	-0.262177		0.00051931	0.000743484	0.698482	-0.155845	-0.432548		0.000435226	0.000609788	0.713733	-0.146464	-0.440255
FBXO7	25793	NM_001033024	M-013606-01	0.000423482	0.00118799	0.356468	-0.447979	-1.4783		0.000851457	0.00149948	0.567835	-0.245778	-0.744486		0.00114043	0.00159639	0.714379	-0.146071	-0.438976
PPIP5K1	9677	NM_014659	M-004786-00	0.000586775	0.000798743	0.734623	-0.133936	-0.378255		0.000605071	0.000822121	0.735987	-0.13313	-0.353761		0.000517517	0.000723841	0.714959	-0.145719	-0.437829
PTPRZ1	5803	NM_002851	M-009685-01	0.000549519	0.000798743	0.687979	-0.162425	-0.478048		0.000533972	0.000822121	0.649506	-0.187417	-0.542059		0.000519125	0.000723841	0.717181	-0.144371	-0.433445
RNF25	64320	NM_022453	M-007047-00	0.000746262	0.00118799	0.62817	-0.201923	-0.616404		0.00108812	0.00149948	0.725662	-0.139265	-0.375042		0.00114502	0.00159639	0.717256	-0.144326	-0.433297
TWF1	5756	NM_002822	M-003168-03	0.000398283	0.000748678	0.531981	-0.274104	-0.869241		0.000383887	0.000743484	0.516335	-0.287068	-0.887705		0.000437584	0.000609788	0.717601	-0.144117	-0.432617
GPR157	80045	NM_024980	M-016136-01	0.000479481	0.000787362	0.608971	-0.215404	-0.663624		0.000503094	0.000745694	0.674665	-0.170912	-0.484811		0.000571372	0.000795884	0.717909	-0.143931	-0.432011
FBXW2	26190	NM_012164	M-012427-01	0.000994587	0.00118799	0.837199	-0.0771715	-0.179419		0.00103208	0.00149948	0.68829	-0.162229	-0.454692		0.00114682	0.00159639	0.718383	-0.143644	-0.431078
AURKC	6795	NM_001015879	M-019573-04	0.000689161	0.000748678	0.920503	-0.0359746	-0.0351129		0.000541528	0.000743484	0.728365	-0.137651	-0.369443		0.000438275	0.000609788	0.718734	-0.143432	-0.430387
GPR34	2857	NM_005300	M-005566-01	0.000506244	0.000787362	0.642963	-0.191814	-0.580995		0.000747312	0.000745694	1.00217	0.000940912	0.111271		0.000572182	0.000795884	0.718926	-0.143316	-0.430009
SOCS4	122809	NM_080867	M-009037-01	0.00107837	0.00150035	0.718743	-0.143426	-0.411498		0.000643176	0.0015753	0.408287	-0.389034	-1.24138		0.0010588	0.00147228	0.719156	-0.143177	-0.429557
OXER1	165140	NM_148962	M-005741-01	0.000463354	0.000787362	0.58849	-0.230261	-0.715668		0.000426985	0.000745694	0.5726	-0.242149	-0.731899		0.00057272	0.000795884	0.719602	-0.142907	-0.428681
CRHR2	1395	NM_001883	M-005470-03	0.000549973	0.000787362	0.698501	-0.155833	-0.454958		0.00068639	0.000745694	0.920471	-0.0359899	-0.0168257		0.000572972	0.000795884	0.719919	-0.142716	-0.428059
MAPK4	5596	NM_002747	M-003593-04	0.000598815	0.000748678	0.799829	-0.0970028	-0.248885		0.000481449	0.000743484	0.647558	-0.188721	-0.546583		0.000439376	0.000609788	0.72054	-0.142342	-0.426842
CACNA1H	8912	NM_001005407	M-006128-01	0.000744293	0.000798743	0.93183	-0.0306633	-0.0165081		0.000852319	0.000822121	1.03673	0.0156664	0.162347		0.00052173	0.000723841	0.720779	-0.142198	-0.426372
TTK	7272	NM_003318	M-004105-00	0.00216298	0.00331639	0.652208	-0.185614	-0.559276		0.00311492	0.00281323	1.10724	0.0442424	0.261465		0.00204634	0.00283782	0.721097	-0.142006	-0.425749
TRPV4	59341	NM_021625	M-004195-00	0.000640871	0.000798743	0.802349	-0.0956369	-0.2441		0.000591261	0.000822121	0.71919	-0.143156	-0.388538		0.00052197	0.000723841	0.721111	-0.141998	-0.425721
TRPV5	56302	NM_019841	M-004196-03	0.00149485	0.00222003	0.673346	-0.171762	-0.510753		0.00176476	0.0028144	0.627047	-0.2027	-0.595068		0.00144989	0.00200868	0.721814	-0.141575	-0.424345
GPM6A	2823	NM_005277	M-010598-00	0.00180435	0.00211685	0.852375	-0.0693693	-0.152089		0.00156149	0.00210791	0.740777	-0.130313	-0.343989		0.00132151	0.00183055	0.721917	-0.141513	-0.424143
CTSL1	1514	NM_145918	M-005841-03	0.00155807	0.00222003	0.701825	-0.153771	-0.447735		0.00186923	0.0028144	0.664166	-0.177723	-0.508435		0.00145088	0.00200868	0.722308	-0.141278	-0.423379
BAI3	577	NM_001704	M-005434-01	0.000502817	0.000787362	0.638609	-0.194765	-0.59133		0.000524353	0.000745694	0.703174	-0.152937	-0.422464		0.000575239	0.000795884	0.722768	-0.141001	-0.422478
PRKG1	5592	NM_006258	M-004658-04	0.000350942	0.000748678	0.468749	-0.32906	-1.06174		0.000288	0.000743484	0.387365	-0.411879	-1.32062		0.000440889	0.000609788	0.72302	-0.140849	-0.421985
DUSP16	80824	NM_030640	M-007890-00	0.00054113	0.000798743	0.677477	-0.169105	-0.501448		0.000590697	0.000822121	0.718503	-0.143571	-0.389978		0.000523526	0.000723841	0.723261	-0.140705	-0.421514
SMURF2	64750	NM_022739	M-007194-01	0.00118505	0.00118799	0.997518	-0.00107942	0.0871195		0.00122212	0.00149948	0.81503	-0.0888263	-0.200092		0.00115477	0.00159639	0.723362	-0.140644	-0.421317
CLCN5	1184	NM_000084	M-006153-02	0.00185222	0.00211685	0.874988	-0.0579978	-0.112257		0.000969504	0.00210791	0.459935	-0.337303	-1.06195		0.00132419	0.00183055	0.723384	-0.140631	-0.421274
ASB13	79754	NM_024701	M-012929-00	0.00116651	0.00150035	0.777492	-0.109304	-0.291973		0.00182523	0.0015753	1.15865	0.0639536	0.329834		0.0010651	0.00147228	0.723434	-0.140601	-0.421177
SYTL3	94120	NM_001009991	M-004544-02	0.00108838	0.00150035	0.725417	-0.139412	-0.397438		0.00117888	0.0015753	0.748351	-0.125895	-0.328665		0.0010653	0.00147228	0.723572	-0.140518	-0.420906
NTRK1	4914	NM_002529	M-003159-02	0.00207838	0.00331639	0.626699	-0.202941	-0.61997		0.00212247	0.00281323	0.754461	-0.122363	-0.316417		0.00205357	0.00283782	0.723643	-0.140475	-0.420767
CLCN7	1186	NM_001287	M-006155-00	0.00158171	0.00211685	0.747196	-0.126565	-0.352438		0.00145438	0.00210791	0.689963	-0.161174	-0.451035		0.00132541	0.00183055	0.724048	-0.140233	-0.419978
NAALAD2	10003	NM_005467	M-005974-02	0.00155906	0.00222003	0.70227	-0.153496	-0.446771		0.00165915	0.0028144	0.589523	-0.229499	-0.688023		0.00145569	0.00200868	0.724701	-0.139841	-0.418704
HCK	3055	NM_002110	M-003141-03	0.000692051	0.000748678	0.924364	-0.0341568	-0.0287455		0.000525555	0.000743484	0.706881	-0.150654	-0.414543		0.000442157	0.000609788	0.725099	-0.139603	-0.417927
DLG2	1740	NM_001364	M-011252-02	0.0025805	0.00331639	0.778103	-0.108963	-0.290779		0.00251688	0.00281323	0.894658	-0.0483428	-0.0596722		0.00205906	0.00283782	0.725581	-0.139314	-0.416989
PTPN7	5778	NM_002832	M-008394-00	0.00169395	0.00222003	0.763032	-0.117457	-0.320533		0.00190091	0.0028144	0.675423	-0.170424	-0.483119		0.00145985	0.00200868	0.726771	-0.138603	-0.414674
PIK3R4	30849	NM_014602	M-005025-02	0.000504019	0.000537992	0.936851	-0.0283295	-0.00833306		0.000594719	0.000517914	1.1483	0.0600546	0.31631		0.000472895	0.000650629	0.726828	-0.138568	-0.414562
CASP9	842	NM_032996	M-003309-01	0.00119307	0.00155138	0.769043	-0.114049	-0.308596		0.00113687	0.00171016	0.664771	-0.177328	-0.507063		0.00121352	0.00166823	0.727432	-0.138208	-0.413388
PRKAA1	5562	NM_006251	M-005027-02	0.00238749	0.00331639	0.719906	-0.142724	-0.40904		0.00251722	0.00281323	0.89478	-0.0482838	-0.0594676		0.00206445	0.00283782	0.72748	-0.138179	-0.413295
SHH	6469	NM_000193	M-006036-02	0.0014973	0.00155138	0.965142	-0.0154086	0.0369266		0.00134118	0.00171016	0.784241	-0.105551	-0.258101		0.00121451	0.00166823	0.728025	-0.137854	-0.412237
MRGPRX2	117194	NM_054030	M-005666-02	0.000620806	0.000787362	0.788463	-0.103219	-0.270659		0.000577714	0.000745694	0.774733	-0.110848	-0.276476		0.000579813	0.000795884	0.728515	-0.137562	-0.411287
REN	5972	NM_000537	M-006026-01	0.00122456	0.00155138	0.789338	-0.102737	-0.26897		0.0011419	0.00171016	0.667717	-0.175407	-0.500403		0.00121681	0.00166823	0.729404	-0.137032	-0.409562
ADAM11	4185	NM_002390	M-009399-02	0.00153191	0.00222003	0.69004	-0.161126	-0.473498		0.00174461	0.0028144	0.619888	-0.207687	-0.612366		0.00146567	0.00200868	0.72967	-0.136874	-0.409048
LONP1	9361	NM_004793	M-003979-00	0.00150318	0.00155138	0.968936	-0.0137049	0.0428944		0.00184129	0.00171016	1.07667	0.0320842	0.219293		0.0012194	0.00166823	0.730956	-0.136109	-0.406559
CDC14B	8555	NM_001077181	M-003470-03	0.000566804	0.000798743	0.70962	-0.148974	-0.430933		0.000520048	0.000822121	0.632568	-0.198893	-0.581862		0.000529593	0.000723841	0.731642	-0.135701	-0.405233
PSKH2	85481	NM_033126	M-005366-00	0.00228206	0.00331639	0.688116	-0.162338	-0.477745		0.00185735	0.00281323	0.660219	-0.180312	-0.517415		0.0020788	0.00283782	0.732536	-0.135171	-0.403508
NT5C1A	84618	NM_032526	M-009895-00	0.000603687	0.000798743	0.755796	-0.121595	-0.335028		0.000595063	0.000822121	0.723814	-0.140373	-0.378885		0.000530262	0.000723841	0.732566	-0.135153	-0.403449
ACVRL1	94	NM_001077401	M-005302-03	0.00096226	0.000748678	1.28528	0.108997	0.4727		0.000429594	0.000743484	0.577812	-0.238213	-0.718249		0.00044679	0.000609788	0.732697	-0.135075	-0.403196
CXXC1	30827	NM_014593	M-008545-01	0.00110355	0.00150035	0.735531	-0.133399	-0.376376		0.00083071	0.0015753	0.527334	-0.277915	-0.855955		0.00107875	0.00147228	0.732708	-0.135069	-0.403176
CPA5	93979	NM_080385	M-005819-02	0.000817855	0.00155138	0.527181	-0.278041	-0.883031		0.00116687	0.00171016	0.682317	-0.166014	-0.467822		0.00122521	0.00166823	0.73444	-0.134044	-0.399839
CACNG2	10369	NM_006078	M-012160-01	0.00182465	0.00211685	0.861964	-0.0645106	-0.13507		0.00175275	0.00210791	0.831511	-0.0801318	-0.169934		0.001346	0.00183055	0.735299	-0.133536	-0.398187
ELANE	1991	NM_001972	M-005861-02	0.00122116	0.00155138	0.787145	-0.103945	-0.273204		0.0014457	0.00171016	0.845362	-0.0729574	-0.14505		0.0012273	0.00166823	0.735692	-0.133304	-0.397431
PITRM1	10531	NM_014889	M-005075-03	0.00187663	0.00211685	0.886517	-0.0523128	-0.0923429		0.00131743	0.00210791	0.624995	-0.204124	-0.600007		0.00134682	0.00183055	0.735743	-0.133274	-0.397334
ADRA2A	150	NM_000681	M-005422-01	0.0023122	0.00331639	0.697203	-0.156641	-0.457788		0.00267086	0.00281323	0.949392	-0.0225545	0.0297758		0.00208976	0.00283782	0.736398	-0.132887	-0.396076
ADRA2C	152	NM_000683	M-005424-02	0.000549397	0.000787362	0.69777	-0.156288	-0.456551		0.000488068	0.000745694	0.654515	-0.18408	-0.530485		0.000586465	0.000795884	0.736873	-0.132608	-0.395165
GUCY2C	2984	NM_004963	M-005328-00	0.000459854	0.000537992	0.85476	-0.0681561	-0.147839		0.000396403	0.000517914	0.765384	-0.116121	-0.294763		0.000480296	0.000650629	0.738204	-0.131824	-0.392615
CELA2A	63036	NM_033440	M-008368-01	0.00219631	0.00155138	1.41572	0.150977	0.619747		0.00122416	0.00171016	0.715817	-0.145198	-0.39562		0.00123181	0.00166823	0.738392	-0.131713	-0.392255
KCNK6	9424	NM_004823	M-006265-00	0.00157127	0.00211685	0.742269	-0.129439	-0.362503		0.00169451	0.00210791	0.803881	-0.094808	-0.22084		0.00135271	0.00183055	0.738963	-0.131377	-0.391162
TRIM5	85363	NM_033034	M-007100-00	0.00115238	0.00150035	0.768076	-0.114596	-0.310511		0.00103835	0.0015753	0.659141	-0.181022	-0.519876		0.00108804	0.00147228	0.739012	-0.131348	-0.391068
NPY5R	4889	NM_006174	M-005674-00	0.000511976	0.000787362	0.650242	-0.186925	-0.563869		0.0005868	0.000745694	0.786918	-0.104071	-0.252968		0.000588509	0.000795884	0.739441	-0.131097	-0.390249
CHRM2	1129	NM_001006629	M-005463-01	0.000506985	0.000787362	0.643903	-0.19118	-0.578772		0.000563901	0.000745694	0.756209	-0.121358	-0.312931		0.000589066	0.000795884	0.740141	-0.130685	-0.388911
BSND	7809	NM_057176	M-012848-00	0.00175631	0.00211685	0.829678	-0.0810906	-0.193147		0.00152599	0.00210791	0.723936	-0.1403	-0.37863		0.00135496	0.00183055	0.740193	-0.130655	-0.388811
CACNA1I	8911	NM_001003406	M-006129-03	0.00194835	0.00211685	0.9204	-0.0360235	-0.0352841		0.00124433	0.00210791	0.590312	-0.228919	-0.686009		0.00135522	0.00183055	0.740333	-0.130573	-0.388545
TRIM65	201292	NM_173547	M-018490-01	0.00114871	0.00150035	0.765628	-0.115982	-0.315367		0.00109487	0.0015753	0.695019	-0.158003	-0.440036		0.00109019	0.00147228	0.740473	-0.130491	-0.388278
SCN11A	11280	NM_014139	M-006296-02	0.000665894	0.000798743	0.833677	-0.0790024	-0.185832		0.000611996	0.000822121	0.744411	-0.128187	-0.336617		0.000537009	0.000723841	0.741888	-0.129662	-0.38558
SCNN1G	6340	NM_001039	M-006507-02	0.00153273	0.00222003	0.69041	-0.160893	-0.472681		0.00186275	0.0028144	0.661865	-0.179231	-0.513664		0.00149049	0.00200868	0.742029	-0.129579	-0.385312
SCN9A	6335	NM_002977	M-006503-01	0.0018452	0.00211685	0.87167	-0.0596481	-0.118037		0.00164152	0.00210791	0.778741	-0.108607	-0.268702		0.00135845	0.00183055	0.742101	-0.129537	-0.385174
CDK14	5218	NM_012395	M-004837-01	0.000341353	0.000748678	0.455941	-0.341092	-1.10389		0.000429521	0.000743484	0.577714	-0.238287	-0.718505		0.000452638	0.000609788	0.742288	-0.129427	-0.384817
RNF115	27246	NM_014455	M-006974-00	0.0027665	0.00331639	0.83419	-0.0787349	-0.184895		0.00240328	0.00281323	0.854278	-0.068401	-0.129245		0.00210723	0.00283782	0.742553	-0.129273	-0.384314
TAAR6	319100	NM_175067	M-005732-01	0.00275924	0.00331639	0.831999	-0.0798771	-0.188896		0.00237035	0.00281323	0.842572	-0.0743931	-0.150029		0.00210779	0.00283782	0.742751	-0.129157	-0.383936
ADAMTS19	171019	NM_133638	M-005770-02	0.00161171	0.00222003	0.725987	-0.139071	-0.396243		0.00183019	0.0028144	0.650296	-0.186889	-0.540227		0.00149338	0.00200868	0.743466	-0.128739	-0.382577
GRIA1	2890	NM_000827	M-006184-00	0.00166923	0.00211685	0.788544	-0.103174	-0.270501		0.00179684	0.00210791	0.852428	-0.0693424	-0.13251		0.00136134	0.00183055	0.743674	-0.128617	-0.382181
USP38	84640	NM_032557	M-006086-01	0.00188665	0.00155138	1.21612	0.084975	0.388555		0.00271645	0.00171016	1.58842	0.200965	0.805066		0.00124379	0.00166823	0.745574	-0.127509	-0.378575
GPR161	23432	NM_007369	M-005720-02	0.000614129	0.000787362	0.779982	-0.107915	-0.287109		0.000750288	0.000745694	1.00616	0.00266702	0.117258		0.000593642	0.000795884	0.745891	-0.127325	-0.377976
INSRR	3645	NM_014215	M-005332-00	0.00243925	0.00331639	0.735514	-0.133409	-0.376411		0.002744	0.00281323	0.975393	-0.0108203	0.0704766		0.00211748	0.00283782	0.746167	-0.127164	-0.377452
ALPL	249	NM_000478	M-008658-01	0.000849651	0.000798743	1.06373	0.0268334	0.184894		0.000602846	0.000822121	0.733281	-0.13473	-0.35931		0.000540181	0.000723841	0.74627	-0.127104	-0.377257
NUDT12	83594	NM_031438	M-021354-00	0.000687142	0.000798743	0.860278	-0.065361	-0.138049		0.000688688	0.000822121	0.837696	-0.0769135	-0.158771		0.000540244	0.000723841	0.746356	-0.127054	-0.377093
CSNK1G2	1455	NM_001319	M-004678-00	0.000578139	0.000748678	0.772213	-0.112263	-0.302339		0.000448146	0.000743484	0.602764	-0.219852	-0.654563		0.000455305	0.000609788	0.746661	-0.126877	-0.376517
KLK9	284366	NM_012315	M-005920-01	0.00157714	0.00222003	0.710413	-0.148489	-0.429233		0.00201056	0.0028144	0.714382	-0.14607	-0.398644		0.00149994	0.00200868	0.746733	-0.126835	-0.376381
MKRN1	23608	NM_013446	M-006959-00	0.00252816	0.00331639	0.762322	-0.117861	-0.321949		0.00177225	0.00281323	0.629971	-0.20068	-0.588061		0.00211986	0.00283782	0.747006	-0.126676	-0.375865
TMPRSS11D	9407	NM_004262	M-005894-01	0.00108187	0.00155138	0.697361	-0.156542	-0.457442		0.00146147	0.00171016	0.854579	-0.0682475	-0.128713		0.00124704	0.00166823	0.747525	-0.126374	-0.374882
PRPF4B	8899	NM_003913	M-004074-04	0.00236995	0.00331639	0.714617	-0.145927	-0.420258		0.00243513	0.00281323	0.865599	-0.0626834	-0.109414		0.00212235	0.00283782	0.74788	-0.126168	-0.374211
MTM1	4534	NM_000252	M-008036-01	0.000580844	0.000798743	0.727197	-0.138348	-0.39371		0.00060218	0.000822121	0.73247	-0.13521	-0.360976		0.000541659	0.000723841	0.748311	-0.125918	-0.373396
CTSK	1513	NM_000396	M-005840-01	0.000846227	0.00155138	0.545469	-0.26323	-0.831152		0.00149081	0.00171016	0.871735	-0.0596156	-0.0987726		0.00124927	0.00166823	0.748863	-0.125598	-0.372356
PAPSS2	9060	NM_004670	M-006760-02	0.000806501	0.000748678	1.07723	0.0323097	0.204076		0.000468085	0.000743484	0.629582	-0.200947	-0.58899		0.000457004	0.000609788	0.749448	-0.125258	-0.371251
FBXO43	286151	NM_001029860	M-025904-02	0.00111925	0.00118799	0.942135	-0.0258871	0.00022227		0.00122401	0.00149948	0.816291	-0.0881549	-0.197763		0.00119682	0.00159639	0.749706	-0.125109	-0.370766
SERPINB2	5055	NM_002575	M-010859-01	0.00175257	0.00155138	1.12969	0.0529594	0.276409		0.00119066	0.00171016	0.696225	-0.15725	-0.437424		0.00125082	0.00166823	0.749788	-0.125061	-0.37061
PFKFB2	5208	NM_001018053	M-006762-02	0.00167388	0.00222003	0.753991	-0.122634	-0.338667		0.00231905	0.0028144	0.823993	-0.0840763	-0.183616		0.00150682	0.00200868	0.750158	-0.124847	-0.369914
FN3KRP	79672	NM_024619	M-006817-00	0.000314598	0.000748678	0.420204	-0.37654	-1.22806		0.000359183	0.000743484	0.483108	-0.315956	-0.987903		0.000457583	0.000609788	0.750397	-0.124709	-0.369463
CACNB4	785	NM_001005746	M-009062-01	0.00196601	0.00211685	0.928739	-0.0321062	-0.0215623		0.00117997	0.00210791	0.559779	-0.251983	-0.766011		0.00137415	0.00183055	0.750675	-0.124548	-0.368939
HRH2	3274	NM_022304	M-005630-02	0.000549316	0.000787362	0.697667	-0.156352	-0.456776		0.000474368	0.000745694	0.636143	-0.196445	-0.573374		0.000597545	0.000795884	0.750795	-0.124479	-0.368714
TRIM26	7726	NM_003449	M-006587-01	0.000302128	0.00118799	0.254318	-0.594623	-1.99197		0.000595477	0.00149948	0.397122	-0.401076	-1.28315		0.0011992	0.00159639	0.751198	-0.124245	-0.367955
TRIM38	10475	NM_006355	M-006929-01	0.00115454	0.00150035	0.769515	-0.113783	-0.307663		0.00146872	0.0015753	0.93234	-0.0304258	0.00247381		0.00110629	0.00147228	0.751409	-0.124124	-0.367559
UBE2Q2	92912	NM_173469	M-008326-01	0.000955434	0.00118799	0.804241	-0.0946135	-0.240516		0.000930108	0.00149948	0.620288	-0.207407	-0.611395		0.00120019	0.00159639	0.751815	-0.123889	-0.366795
KCNJ14	3770	NM_013348	M-006244-00	0.00170403	0.00222003	0.76757	-0.114882	-0.311513		0.0019783	0.0028144	0.70292	-0.153094	-0.423008		0.0015109	0.00200868	0.752187	-0.123674	-0.366097
CHD5	26038	NM_015557	M-009878-00	0.000503839	0.00118799	0.424109	-0.372522	-1.21399		0.000510546	0.00149948	0.340482	-0.467905	-1.51495		0.00120129	0.00159639	0.752503	-0.123492	-0.365502
PLK4	10733	NM_014264	M-005036-02	0.00252247	0.00331639	0.760605	-0.118841	-0.325381		0.0021782	0.00281323	0.774269	-0.111108	-0.277378		0.00213788	0.00283782	0.753352	-0.123002	-0.363908
IMPA1	3612	NM_005536	M-010172-01	0.000617673	0.000798743	0.773306	-0.111649	-0.300187		0.000572924	0.000822121	0.696885	-0.156839	-0.435997		0.000545994	0.000723841	0.754301	-0.122455	-0.36213
SCN1B	6324	NM_001037	M-020909-00	0.00165611	0.00222003	0.745988	-0.127268	-0.3549		0.00258497	0.0028144	0.91848	-0.0369301	-0.0200869		0.00151584	0.00200868	0.754647	-0.122256	-0.361482
SH3RF1	57630	NM_020870	M-007037-01	0.00102114	0.00150035	0.680604	-0.167106	-0.494444		0.0010192	0.0015753	0.646986	-0.189105	-0.547915		0.00111113	0.00147228	0.754697	-0.122227	-0.361388
CCRL2	9034	NM_003965	M-005458-03	0.000635106	0.000787362	0.806625	-0.0933281	-0.236013		0.000640703	0.000745694	0.859203	-0.0659044	-0.120586		0.000600778	0.000795884	0.754857	-0.122135	-0.361089
CLCA3P	9629	NM_004921	M-010703-01	0.00215781	0.00211685	1.01935	0.00832172	0.12005		0.00166975	0.00210791	0.792133	-0.101202	-0.243017		0.00138244	0.00183055	0.755202	-0.121937	-0.360443
ADAMTS8	11095	NM_007037	M-005778-01	0.00115022	0.00155138	0.741421	-0.129935	-0.364241		0.00113646	0.00171016	0.664534	-0.177483	-0.507603		0.00126024	0.00166823	0.755436	-0.121802	-0.360005
ADAM12	8038	NM_021641	M-005118-01	0.00131199	0.00155138	0.845698	-0.0727849	-0.164054		0.00154772	0.00171016	0.905015	-0.0433443	-0.0423346		0.00126152	0.00166823	0.7562	-0.121363	-0.358576
PAK3	5063	NM_002578	M-003614-00	0.00243639	0.00331639	0.73465	-0.133919	-0.378198		0.00203117	0.00281323	0.722007	-0.141458	-0.382649		0.00214645	0.00283782	0.756375	-0.121263	-0.358249
ZNF547	284306	NM_173631	M-018212-01	0.00109964	0.00150035	0.732924	-0.134941	-0.381776		0.00120753	0.0015753	0.766538	-0.115467	-0.292495		0.00111394	0.00147228	0.756608	-0.121129	-0.357815
CYSLTR1	10800	NM_006639	M-005475-02	0.00233667	0.00331639	0.704582	-0.152068	-0.441771		0.00206255	0.00281323	0.73316	-0.134801	-0.359558		0.00214728	0.00283782	0.756668	-0.121095	-0.357703
RBBP6	5930	NM_006910	M-006551-00	0.0028923	0.00331639	0.872121	-0.0594231	-0.117249		0.00242492	0.00281323	0.861969	-0.0645081	-0.115743		0.00214773	0.00283782	0.756826	-0.121004	-0.357407
KCNC3	3748	NM_004977	M-006222-01	0.00170516	0.00211685	0.805514	-0.0939269	-0.23811		0.00158302	0.00210791	0.750991	-0.124365	-0.323361		0.00138574	0.00183055	0.757008	-0.1209	-0.357067
PHKB	5257	NM_000293	M-007674-01	0.000585986	0.000748678	0.782694	-0.106408	-0.281829		0.000522062	0.000743484	0.702183	-0.153549	-0.424587		0.000461663	0.000609788	0.757087	-0.120854	-0.356919
GRID1	2894	NM_017551	M-007917-01	0.00117387	0.00211685	0.554537	-0.25607	-0.806071		0.00101826	0.00210791	0.483066	-0.315993	-0.988034		0.00138779	0.00183055	0.758128	-0.120257	-0.354978
CHEK2	11200	NM_145862	M-003256-06	0.000441098	0.000537992	0.819896	-0.0862414	-0.211189		0.000438191	0.000517914	0.846069	-0.0725943	-0.14379		0.000494106	0.000650629	0.759429	-0.119513	-0.352556
PASK	23178	NM_015148	M-005018-01	0.00241579	0.00331639	0.72844	-0.137606	-0.391112		0.00183679	0.00281323	0.652913	-0.185145	-0.534178		0.00215916	0.00283782	0.760854	-0.118699	-0.349905
PSKH1	5681	NM_006742	M-005365-01	0.000575727	0.000748678	0.768991	-0.114079	-0.308699		0.00041114	0.000743484	0.55299	-0.257282	-0.784391		0.000463984	0.000609788	0.760894	-0.118676	-0.349832
GABRA5	2558	NM_000810	M-006166-00	0.00199557	0.00211685	0.942704	-0.0256244	0.00114214		0.00176912	0.00210791	0.839274	-0.0760962	-0.155937		0.00139311	0.00183055	0.761033	-0.118596	-0.349573
PTK6	5753	NM_005975	M-003166-02	0.000634406	0.000748678	0.847369	-0.0719276	-0.16105		0.000528226	0.000743484	0.710473	-0.148452	-0.406907		0.000464208	0.000609788	0.761261	-0.118466	-0.34915
ISL1	3670	NM_002202	M-011707-01	0.00118778	0.00150035	0.791672	-0.101455	-0.26448		0.00133923	0.0015753	0.850143	-0.070508	-0.136554		0.00112177	0.00147228	0.761922	-0.118089	-0.347923
CNGA4	1262	NM_001037329	M-010695-01	0.00174676	0.00222003	0.78682	-0.104125	-0.273831		0.00182868	0.0028144	0.649759	-0.187248	-0.541471		0.00153084	0.00200868	0.762116	-0.117979	-0.347564
KCND2	3751	NM_012281	M-006225-00	0.00155765	0.00211685	0.735834	-0.13322	-0.375749		0.000882367	0.00210791	0.418597	-0.378203	-1.20381		0.00139585	0.00183055	0.762529	-0.117744	-0.346798
MMP17	4326	NM_016155	M-005958-03	0.00163304	0.00222003	0.735594	-0.133362	-0.376244		0.00217536	0.0028144	0.772938	-0.111855	-0.279968		0.00153272	0.00200868	0.763053	-0.117445	-0.345828
PIK3CG	5294	NM_002649	M-005274-02	0.000562105	0.000748678	0.750796	-0.124478	-0.345127		0.000575254	0.000743484	0.773728	-0.111412	-0.278431		0.000465583	0.000609788	0.763517	-0.117181	-0.344968
NUDT2	318	NM_001161	M-008719-00	0.0016126	0.00222003	0.72639	-0.13883	-0.395401		0.00168974	0.0028144	0.60039	-0.221566	-0.660508		0.00153426	0.00200868	0.763815	-0.117012	-0.344416
WNK1	65125	NM_018979	M-005362-00	0.00246018	0.00331639	0.741825	-0.129698	-0.363413		0.0025115	0.00281323	0.892748	-0.0492711	-0.0628921		0.002169	0.00283782	0.764322	-0.116724	-0.343479
GPR182	11318	NM_007264	M-005414-00	0.00235145	0.00331639	0.709037	-0.149331	-0.432183		0.00180395	0.00281323	0.641239	-0.19298	-0.561354		0.00216914	0.00283782	0.764371	-0.116696	-0.343389
PPP1CC	5501	NM_002710	M-006827-00	0.000791855	0.000798743	0.991376	-0.00376162	0.0777242		0.000619712	0.000822121	0.753796	-0.122746	-0.317745		0.000554105	0.000723841	0.765506	-0.116051	-0.341291
CDKL4	344387	NM_001009565	M-022660-01	0.000482109	0.000537992	0.896127	-0.0476306	-0.0759421		0.000602902	0.000517914	1.1641	0.0659891	0.336894		0.000498614	0.000650629	0.766358	-0.115569	-0.33972
FURIN	5045	NM_002569	M-005882-00	0.000964336	0.00155138	0.621601	-0.206488	-0.632396		0.00134324	0.00171016	0.785444	-0.104885	-0.25579		0.00127858	0.00166823	0.766431	-0.115527	-0.339584
CDKN3	1033	NM_005192	M-003879-02	0.00161875	0.00222003	0.729159	-0.137177	-0.389611		0.00217443	0.0028144	0.772609	-0.11204	-0.280611		0.00154133	0.00200868	0.767338	-0.115013	-0.337913
CAMK1D	57118	NM_020397	M-004946-00	0.000509475	0.000537992	0.946994	-0.023653	0.00804795		0.00050257	0.000517914	0.970374	-0.0130608	0.0627052		0.000499414	0.000650629	0.767587	-0.114872	-0.337454
STK32C	282974	NM_173575	M-004615-00	0.000347566	0.000537992	0.646042	-0.189739	-0.573726		0.000379298	0.000517914	0.732358	-0.135277	-0.361207		0.000500776	0.000650629	0.76968	-0.11369	-0.333607
IPMK	253430	NM_152230	M-006740-02	0.00363833	0.00331639	1.09708	0.0402365	0.231842		0.00343918	0.00281323	1.2225	0.0872494	0.410637		0.00218453	0.00283782	0.769792	-0.113627	-0.333402
PPP3CC	5533	NM_005605	M-010005-00	0.000637577	0.000798743	0.798225	-0.0978746	-0.251939		0.00059325	0.000822121	0.721609	-0.141698	-0.38348		0.000557368	0.000723841	0.770013	-0.113502	-0.332995
MINPP1	9562	NM_004897	M-009705-01	0.000527927	0.000798743	0.660947	-0.179833	-0.539026		0.000605397	0.000822121	0.736384	-0.132896	-0.352948		0.00055786	0.000723841	0.770693	-0.113118	-0.331747
HTRA3	94031	NM_053044	M-005897-00	0.00192972	0.00155138	1.24388	0.0947769	0.422889		0.00133837	0.00171016	0.782596	-0.106462	-0.261263		0.00128713	0.00166823	0.771553	-0.112634	-0.330172
GPR35	2859	NM_005301	M-005567-00	0.000376553	0.000787362	0.478247	-0.320348	-1.03123		0.000340489	0.000745694	0.456607	-0.340458	-1.07289		0.000615016	0.000795884	0.772746	-0.111963	-0.327989
DUSP12	11266	NM_007240	M-007886-02	0.000723585	0.000798743	0.905905	-0.0429174	-0.0594324		0.000624124	0.000822121	0.759163	-0.119665	-0.307058		0.000559411	0.000723841	0.772837	-0.111912	-0.327822
SSH1	54434	NM_018984	M-008083-00	0.000488005	0.000798743	0.610966	-0.213983	-0.658649		0.000679793	0.000822121	0.826877	-0.0825592	-0.178354		0.000559416	0.000723841	0.772844	-0.111908	-0.32781
FBXO27	126433	NM_178820	M-018558-00	0.00113794	0.00118799	0.957868	-0.0186944	0.0254169		0.00145565	0.00149948	0.970773	-0.0128825	0.0633238		0.00123632	0.00159639	0.774449	-0.111007	-0.324877
RYR2	6262	NM_001035	M-006293-01	0.00155175	0.00211685	0.733046	-0.134869	-0.381523		0.0013683	0.00210791	0.649128	-0.18767	-0.542936		0.00141776	0.00183055	0.774501	-0.110978	-0.324783
AEBP1	165	NM_001129	M-009694-01	0.00102779	0.00155138	0.662502	-0.178813	-0.535452		0.00142337	0.00171016	0.8323	-0.07972	-0.168506		0.00129206	0.00166823	0.774507	-0.110975	-0.324772
KCNIP2	30819	NM_173197	M-017333-01	0.00177628	0.00222003	0.800116	-0.0968468	-0.248338		0.00179712	0.0028144	0.638544	-0.194809	-0.5677		0.0015569	0.00200868	0.775087	-0.110649	-0.323713
C2	717	NM_000063	M-005797-01	0.00183563	0.00155138	1.18323	0.073068	0.346846		0.00165722	0.00171016	0.969044	-0.0136566	0.0606386		0.00129435	0.00166823	0.775879	-0.110206	-0.32227
ASB2	51676	NM_016150	M-009575-00	0.00109281	0.00150035	0.728369	-0.137649	-0.391261		0.000975582	0.0015753	0.619298	-0.2081	-0.613801		0.0011425	0.00147228	0.776003	-0.110137	-0.322044
KCNK10	54207	NM_021161	M-006255-00	0.00182264	0.00211685	0.861012	-0.0649908	-0.136752		0.00180697	0.00210791	0.857232	-0.0669015	-0.124044		0.00142237	0.00183055	0.777014	-0.109571	-0.320205
KIAA0317	9870	NM_001039479	M-007184-02	0.00128528	0.00118799	1.08189	0.0341842	0.210642		0.00132201	0.00149948	0.881648	-0.0547049	-0.0817398		0.00124137	0.00159639	0.77761	-0.109238	-0.319121
PKN2	5586	NM_006256	M-004612-03	0.000480519	0.000748678	0.641823	-0.192585	-0.583693		0.000632727	0.000743484	0.851029	-0.0700555	-0.134984		0.0004747	0.000609788	0.778467	-0.10876	-0.317564
ADAMTS15	170689	NM_139055	M-005766-01	0.00174893	0.00155138	1.12734	0.0520561	0.273245		0.00207068	0.00171016	1.21081	0.0830753	0.396159		0.00129883	0.00166823	0.778568	-0.108704	-0.317382
SSTR5	6755	NM_001053	M-005731-03	0.00252641	0.00331639	0.761793	-0.118163	-0.323006		0.00225627	0.00281323	0.802022	-0.0958139	-0.224328		0.00221152	0.00283782	0.779303	-0.108293	-0.316047
TRIM43B	653192	XM_926437	M-039853-00	0.00116338	0.00150035	0.775406	-0.110471	-0.296062		0.00125689	0.0015753	0.797872	-0.0980666	-0.232142		0.00114798	0.00147228	0.779725	-0.108059	-0.315283
USP44	84101	NM_001042403	M-006091-01	0.000944696	0.00155138	0.608941	-0.215425	-0.663699		0.00110051	0.00171016	0.643515	-0.191442	-0.556019		0.00130336	0.00166823	0.781281	-0.107193	-0.312465
USP47	55031	NM_017944	M-006093-01	0.00118938	0.00155138	0.76666	-0.115397	-0.313317		0.0010712	0.00171016	0.626371	-0.203168	-0.596693		0.00130412	0.00166823	0.781739	-0.106938	-0.311636
MTNR1A	4543	NM_005958	M-005669-02	0.000513964	0.000787362	0.652767	-0.185242	-0.557973		0.000656144	0.000745694	0.87991	-0.0555618	-0.0847119		0.000622439	0.000795884	0.782073	-0.106753	-0.311034
SIGMAR1	10280	NM_147157	M-017475-02	0.000283822	0.000787362	0.360472	-0.443129	-1.46131		0.000269643	0.000745694	0.3616	-0.441771	-1.4243		0.000622861	0.000795884	0.782604	-0.106458	-0.310075
ACP5	54	NM_001611	M-009615-02	0.000741071	0.000798743	0.927796	-0.0325473	-0.0231075		0.000617858	0.000822121	0.751541	-0.124047	-0.322257		0.000566911	0.000723841	0.783198	-0.106128	-0.309001
ICK	22858	NM_014920	M-004811-02	0.000382233	0.000537992	0.71048	-0.148448	-0.429089		0.000507395	0.000517914	0.979691	-0.00891084	0.0770997		0.000509577	0.000650629	0.783208	-0.106123	-0.308984
CLCNKB	1188	NM_000085	M-006157-02	0.000644571	0.000798743	0.806981	-0.0931367	-0.235343		0.000640581	0.000822121	0.77918	-0.108362	-0.267853		0.000567222	0.000723841	0.783627	-0.105891	-0.308228
HECTD3	79654	NM_024602	M-027468-03	0.000894191	0.00118799	0.75269	-0.123384	-0.341295		0.000878468	0.00149948	0.585848	-0.232215	-0.697442		0.00125213	0.00159639	0.784355	-0.105487	-0.306916
CSNK1A1L	122011	NM_145203	M-004681-02	0.000439858	0.000537992	0.817591	-0.087464	-0.215472		0.000448023	0.000517914	0.865054	-0.062957	-0.110362		0.000510521	0.000650629	0.784659	-0.105319	-0.306369
UCHL5	51377	NM_015984	M-006060-03	0.00109753	0.00155138	0.707454	-0.150302	-0.435583		0.00180815	0.00171016	1.0573	0.0241973	0.191937		0.00130901	0.00166823	0.784671	-0.105312	-0.306347
GPR19	2842	NM_006143	M-005553-01	0.000569499	0.000787362	0.7233	-0.140682	-0.401885		0.000512913	0.000745694	0.687833	-0.162517	-0.455691		0.000624756	0.000795884	0.784985	-0.105139	-0.305782
FBP1	2203	NM_000507	M-008725-01	0.000796607	0.000798743	0.997325	-0.00116338	0.0868254		0.000538589	0.000822121	0.655121	-0.183679	-0.529092		0.000568361	0.000723841	0.785201	-0.105019	-0.305393
PTPRM	5797	NM_002845	M-006326-01	0.00069448	0.000798743	0.869465	-0.0607477	-0.121889		0.000625693	0.000822121	0.761072	-0.118574	-0.303275		0.000568474	0.000723841	0.785358	-0.104932	-0.30511
NADK	65220	NM_023018	M-006318-00	0.00041476	0.000537992	0.77094	-0.112979	-0.304848		0.000438738	0.000517914	0.847125	-0.0720525	-0.141911		0.000511292	0.000650629	0.785843	-0.104664	-0.304238
KCNJ5	3762	NM_000890	M-006250-01	0.000605668	0.000798743	0.758276	-0.120172	-0.330045		0.00063673	0.000822121	0.774497	-0.11098	-0.276934		0.000569129	0.000723841	0.786262	-0.104433	-0.303484
KCNB2	9312	NM_004770	M-006219-00	0.00205218	0.00211685	0.969446	-0.0134762	0.0436956		0.00182772	0.00210791	0.867076	-0.0619431	-0.106846		0.0014414	0.00183055	0.787411	-0.103798	-0.30142
HERC6	55008	NM_017912	M-005175-03	0.000938116	0.00118799	0.789664	-0.102558	-0.268343		0.00124422	0.00149948	0.829769	-0.081043	-0.173095		0.00125725	0.00159639	0.787561	-0.103716	-0.301152
SYVN1	84447	NM_032431	M-007090-01	0.00119019	0.00150035	0.793277	-0.100575	-0.261398		0.00122319	0.0015753	0.776478	-0.109871	-0.273087		0.00116013	0.00147228	0.787983	-0.103483	-0.300394
PPFIA4	8497	NM_015053	M-022098-02	0.000759488	0.000798743	0.950853	-0.0218865	0.0142356		0.000652406	0.000822121	0.793564	-0.100418	-0.240298		0.00057101	0.000723841	0.788861	-0.103	-0.298821
BRD3	8019	NM_007371	M-004936-01	0.000648091	0.000748678	0.865647	-0.0626592	-0.128585		0.000432773	0.000743484	0.582089	-0.235011	-0.707141		0.00048112	0.000609788	0.788996	-0.102925	-0.298579
NEK10	152110	NM_152534	M-004052-02	0.000449644	0.000748678	0.600584	-0.221427	-0.684722		0.000551892	0.000743484	0.742305	-0.129418	-0.340885		0.000481548	0.000609788	0.789698	-0.102539	-0.297321
ROCK1	6093	NM_005406	M-003536-02	0.000430283	0.000748678	0.574724	-0.240541	-0.751675		0.00042713	0.000743484	0.574498	-0.240712	-0.726914		0.000481949	0.000609788	0.790356	-0.102177	-0.296145
PHEX	5251	NM_000444	M-005995-02	0.0015132	0.00211685	0.714833	-0.145795	-0.419798		0.00122439	0.00210791	0.580856	-0.235931	-0.710334		0.00144742	0.00183055	0.790702	-0.101987	-0.295525
PDGFRA	5156	NM_006206	M-003162-04	0.000293156	0.000537992	0.544908	-0.263677	-0.832719		0.000305221	0.000517914	0.589327	-0.229644	-0.688524		0.000515289	0.000650629	0.791987	-0.101282	-0.293232
UBE2Z	65264	NM_023079	M-008596-02	0.000871288	0.00118799	0.73341	-0.134653	-0.380767		0.00122902	0.00149948	0.819631	-0.0863817	-0.191612		0.00126509	0.00159639	0.792471	-0.101017	-0.292369
HP	3240	NM_005143	M-009339-02	0.00131679	0.00155138	0.848789	-0.0712001	-0.158502		0.00137168	0.00171016	0.802076	-0.0957843	-0.224226		0.00132237	0.00166823	0.792678	-0.100903	-0.292
TWF2	11344	NM_007284	M-003169-01	0.000328541	0.000537992	0.610679	-0.214187	-0.659363		0.000367899	0.000517914	0.710347	-0.148529	-0.407175		0.000516326	0.000650629	0.793581	-0.100409	-0.29039
PTPRG	5793	NM_002841	M-008069-00	0.000657878	0.000798743	0.823641	-0.0842619	-0.204256		0.000562754	0.000822121	0.684515	-0.164617	-0.462977		0.000574719	0.000723841	0.793985	-0.100188	-0.289671
HTR4	3360	NM_001040171	M-005641-01	0.00246823	0.00331639	0.744252	-0.12828	-0.358445		0.00212107	0.00281323	0.753964	-0.122649	-0.317409		0.0022558	0.00283782	0.794906	-0.0996843	-0.288033
CACNG3	10368	NM_006539	M-017452-01	0.0017407	0.00211685	0.822305	-0.0849673	-0.206726		0.00105672	0.00210791	0.501312	-0.299891	-0.932183		0.0014552	0.00183055	0.794953	-0.0996587	-0.287949
DDR1	780	NM_013994	M-003111-04	0.00028696	0.000537992	0.53339	-0.272955	-0.865219		0.000393712	0.000517914	0.760188	-0.119079	-0.305024		0.000517471	0.000650629	0.795339	-0.0994475	-0.287262
RXFP1	59350	NM_021634	M-005649-01	0.000533606	0.000787362	0.677714	-0.168954	-0.500918		0.000697174	0.000745694	0.934933	-0.0292195	0.00665778		0.000633193	0.000795884	0.795585	-0.0993136	-0.286826
FBXO30	84085	NM_032145	M-021407-01	0.000869557	0.00118799	0.731954	-0.135516	-0.383792		0.00110282	0.00149948	0.735469	-0.133436	-0.354822		0.00127232	0.00159639	0.796998	-0.0985426	-0.284318
NHLRC1	378884	NM_198586	M-027323-00	0.00256865	0.00331639	0.774532	-0.110961	-0.297778		0.00227139	0.00281323	0.807396	-0.0929131	-0.214267		0.002262	0.00283782	0.797092	-0.0984914	-0.284151
TESK1	7016	NM_006285	M-005043-00	0.000420878	0.000537992	0.782311	-0.10662	-0.282573		0.000409297	0.000517914	0.79028	-0.102219	-0.246546		0.000519253	0.000650629	0.798079	-0.0979543	-0.282403
DPP8	54878	NM_017743	M-005855-02	0.00172609	0.00155138	1.11262	0.0463455	0.253242		0.00154633	0.00171016	0.9042	-0.0437355	-0.0436918		0.00133178	0.00166823	0.798322	-0.097822	-0.281973
NTRK2	4915	NM_006180	M-003160-01	0.000397395	0.000537992	0.738664	-0.131553	-0.36991		0.000466122	0.000517914	0.899999	-0.0457582	-0.0507075		0.000519794	0.000650629	0.798911	-0.0975015	-0.28093
PGPEP1	54858	NM_017712	M-005994-01	0.00168551	0.00222003	0.759232	-0.119626	-0.32813		0.00221189	0.0028144	0.785919	-0.104622	-0.25488		0.00160566	0.00200868	0.799363	-0.0972559	-0.280131
CNDP2	55748	NM_018235	M-005813-00	0.00165032	0.00222003	0.743378	-0.12879	-0.360231		0.00174574	0.0028144	0.620289	-0.207406	-0.611392		0.00161088	0.00200868	0.80196	-0.0958473	-0.275547
MRGPRF	219928	NM_145015	M-005662-01	0.000579714	0.000787362	0.736274	-0.132961	-0.374839		0.00050126	0.000745694	0.672205	-0.172498	-0.490312		0.000638326	0.000795884	0.802035	-0.0958066	-0.275415
TSG101	7251	NM_006292	M-003549-01	0.00126402	0.00118799	1.06399	0.0269386	0.185262		0.00121868	0.00149948	0.812732	-0.0900526	-0.204345		0.00128278	0.00159639	0.80355	-0.0949873	-0.272749
RNF185	91445	NM_152267	M-007107-01	0.000716914	0.00118799	0.603466	-0.219347	-0.677438		0.00088969	0.00149948	0.593333	-0.226702	-0.67832		0.00128329	0.00159639	0.803873	-0.0948125	-0.27218
TRPC7	57113	NM_020389	M-006512-01	0.00100142	0.000798743	1.25374	0.0982077	0.434907		0.000682846	0.000822121	0.83059	-0.0806132	-0.171604		0.000582239	0.000723841	0.804373	-0.0945423	-0.271301
INSR	3643	NM_000208	M-003014-01	0.000430651	0.000537992	0.800477	-0.0966509	-0.247652		0.000525997	0.000517914	1.01561	0.0067258	0.131336		0.000523697	0.000650629	0.804909	-0.0942533	-0.27036
MMP8	4317	NM_002424	M-005969-00	0.001675	0.00222003	0.754495	-0.122344	-0.337649		0.00319204	0.0028144	1.13418	0.0546831	0.297679		0.0016172	0.00200868	0.805106	-0.094147	-0.270014
KDM5C	8242	NM_004187	M-010097-01	0.00127883	0.00150035	0.852353	-0.0693806	-0.152129		0.00125168	0.0015753	0.794563	-0.0998715	-0.238402		0.00118602	0.00147228	0.805567	-0.0938981	-0.269204
KCTD14	65987	NM_023930	M-014252-01	0.00204046	0.00211685	0.963914	-0.0159619	0.0349885		0.0015241	0.00210791	0.723037	-0.140839	-0.380502		0.00147767	0.00183055	0.807227	-0.0930045	-0.266296
GIPR	2696	NM_000164	M-005514-00	0.000644503	0.000787362	0.818559	-0.0869498	-0.213671		0.000669972	0.000745694	0.898454	-0.046504	-0.0532943		0.000642681	0.000795884	0.807507	-0.0928537	-0.265806
KHK	3795	NM_006488	M-006745-03	0.00243649	0.00331639	0.734681	-0.133901	-0.378134		0.00242986	0.00281323	0.863727	-0.0636234	-0.112674		0.00229193	0.00283782	0.807638	-0.092783	-0.265576
PGK2	5232	NM_138733	M-006768-02	0.00261685	0.00331639	0.789065	-0.102887	-0.269496		0.00334405	0.00281323	1.18869	0.0750681	0.368385		0.0022941	0.00283782	0.808403	-0.092372	-0.264238
FPR3	2359	NM_002030	M-005141-00	0.000790046	0.000787362	1.00341	0.00147776	0.0960769		0.000656516	0.000745694	0.880409	-0.0553157	-0.0838583		0.000643618	0.000795884	0.808684	-0.092221	-0.263747
NAALADL2	254827	NM_207015	M-023654-02	0.00139121	0.00155138	0.896761	-0.0473233	-0.0748656		0.00164972	0.00171016	0.964658	-0.0156266	0.0538056		0.00134987	0.00166823	0.809164	-0.0919637	-0.26291
CDC34	997	NM_004359	M-003230-01	0.00131741	0.00150035	0.87807	-0.0564708	-0.106908		0.00106919	0.0015753	0.678718	-0.168311	-0.475787		0.00119153	0.00147228	0.809307	-0.0918868	-0.26266
HECW1	23072	NM_015052	M-007186-01	0.00104441	0.00118799	0.87914	-0.0559419	-0.105055		0.0015007	0.00149948	1.00081	0.000352545	0.10923		0.00129202	0.00159639	0.809341	-0.0918685	-0.2626
AK5	26289	NM_012093	M-004897-02	0.000451489	0.000537992	0.839212	-0.0761285	-0.175766		0.000434045	0.000517914	0.838064	-0.076723	-0.158111		0.000526847	0.000650629	0.809751	-0.0916483	-0.261883
PRKAG1	5571	NM_002733	M-009056-01	0.000574616	0.000748678	0.767508	-0.114917	-0.311636		0.00057555	0.000743484	0.774126	-0.111189	-0.277656		0.000493782	0.000609788	0.809761	-0.091643	-0.261866
KCNK5	8645	NM_003740	M-006264-01	0.00171052	0.00211685	0.808049	-0.0925621	-0.23333		0.00143782	0.00210791	0.682108	-0.166147	-0.468283		0.00148262	0.00183055	0.809933	-0.0915511	-0.261567
RNF113A	7737	NM_006978	M-006590-01	0.00121333	0.00150035	0.808696	-0.0922146	-0.232113		0.00115627	0.0015753	0.733998	-0.134305	-0.357838		0.00119259	0.00147228	0.810024	-0.0915019	-0.261407
PPP3CB	5532	NM_021132	M-009704-01	0.000717379	0.000798743	0.898135	-0.0466583	-0.0725361		0.000632991	0.000822121	0.769948	-0.113538	-0.285807		0.000586365	0.000723841	0.810073	-0.0914757	-0.261322
FBXL19	54620	NM_001099784	M-031874-01	0.000862386	0.00118799	0.725917	-0.139113	-0.39639		0.00119172	0.00149948	0.794759	-0.0997645	-0.238031		0.00129366	0.00159639	0.81037	-0.0913168	-0.260805
TRIM56	81844	NM_030961	M-007079-00	0.00123733	0.00150035	0.824694	-0.0837073	-0.202313		0.00119072	0.0015753	0.755867	-0.121555	-0.313612		0.00119366	0.00147228	0.810752	-0.091112	-0.260138
KLK1	3816	NM_002257	M-005906-01	0.00172936	0.00222003	0.77898	-0.108474	-0.289065		0.00189751	0.0028144	0.674214	-0.171202	-0.485816		0.00162928	0.00200868	0.811122	-0.0909137	-0.259493
QRFPR	84109	NM_198179	M-010746-01	0.000672958	0.000787362	0.854699	-0.0681869	-0.147947		0.000621226	0.000745694	0.833084	-0.079311	-0.167087		0.000645824	0.000795884	0.811455	-0.0907354	-0.258913
DUSP18	150290	NM_152511	M-007891-01	0.000738628	0.000798743	0.924737	-0.0339815	-0.0281315		0.000659578	0.000822121	0.802288	-0.0956697	-0.223828		0.000587491	0.000723841	0.811629	-0.0906423	-0.25861
TRIM74	378108	NM_198853	M-031736-01	0.00274049	0.00331639	0.826347	-0.0828374	-0.199266		0.00230203	0.00281323	0.818286	-0.0870949	-0.194086		0.00230381	0.00283782	0.811825	-0.0905375	-0.258269
LONRF2	164832	NM_198461	M-027218-02	0.00124565	0.00150035	0.830243	-0.0807948	-0.192111		0.00117866	0.0015753	0.748213	-0.125975	-0.328943		0.00119529	0.00147228	0.811865	-0.0905164	-0.2582
PPP1CB	5500	NM_002709	M-008685-00	0.000620548	0.000798743	0.776905	-0.109632	-0.293123		0.000655222	0.000822121	0.796989	-0.0985475	-0.23381		0.000587876	0.000723841	0.812162	-0.0903575	-0.257683
TACR2	6865	NM_001057	M-005734-01	0.000543325	0.000787362	0.690058	-0.161115	-0.473459		0.000665672	0.000745694	0.892687	-0.0493009	-0.0629955		0.000646455	0.000795884	0.812248	-0.0903111	-0.257532
G6PC2	57818	NM_001081686	M-014015-01	0.00180841	0.00222003	0.814589	-0.0890614	-0.221067		0.00226817	0.0028144	0.805915	-0.0937105	-0.217033		0.00163313	0.00200868	0.81304	-0.0898883	-0.256156
PRSS16	10279	NM_005865	M-006011-00	0.0017955	0.00222003	0.808774	-0.0921727	-0.231966		0.0020603	0.0028144	0.732057	-0.135455	-0.361826		0.00163355	0.00200868	0.813247	-0.0897778	-0.255797
GABRR1	2569	NM_002042	M-006178-01	0.00183224	0.00211685	0.865547	-0.0627095	-0.128761		0.00183816	0.00210791	0.872027	-0.05947	-0.0982676		0.00148887	0.00183055	0.813342	-0.089727	-0.255631
NUDT5	11164	NM_014142	M-008733-00	0.000658907	0.000798743	0.824929	-0.0835833	-0.201879		0.000649511	0.000822121	0.790042	-0.10235	-0.246998		0.000588784	0.000723841	0.813415	-0.0896876	-0.255503
RXFP2	122042	NM_130806	M-005615-01	0.000645198	0.000787362	0.819443	-0.0864812	-0.212029		0.000600338	0.000745694	0.805073	-0.0941648	-0.218609		0.000647749	0.000795884	0.813875	-0.0894425	-0.254706
GRIK2	2898	NM_021956	M-006190-01	0.000882512	0.000798743	1.10488	0.0433132	0.24262		0.000654567	0.000822121	0.796192	-0.098982	-0.235317		0.000589595	0.000723841	0.814536	-0.0890898	-0.253558
SENP2	59343	NM_021627	M-006033-01	0.00176418	0.00222003	0.794667	-0.099815	-0.258736		0.00184315	0.0028144	0.654899	-0.183826	-0.529602		0.00163615	0.00200868	0.814542	-0.0890864	-0.253547
PTGDR2	11251	NM_004778	M-005575-02	0.000421944	0.000787362	0.535895	-0.27092	-0.858089		0.000441792	0.000745694	0.592458	-0.227343	-0.680543		0.000649868	0.000795884	0.816537	-0.0880242	-0.250091
GPR83	10888	NM_016540	M-005603-00	0.000531297	0.000787362	0.67478	-0.170838	-0.507516		0.000643762	0.000745694	0.863305	-0.0638355	-0.11341		0.000649895	0.000795884	0.816571	-0.0880061	-0.250032
PRKACA	5566	NM_207518	M-004649-01	0.000429414	0.000537992	0.798178	-0.0979003	-0.252029		0.00033173	0.000517914	0.640513	-0.193472	-0.563062		0.000531694	0.000650629	0.817201	-0.087671	-0.248941
GRIN2A	2903	NM_000833	M-006195-00	0.00201466	0.00211685	0.951725	-0.0214886	0.0156293		0.00201234	0.00210791	0.954659	-0.0201519	0.0381093		0.00149863	0.00183055	0.818675	-0.0868885	-0.246395
NOX1	27035	NM_013955	M-010193-01	0.00177589	0.00211685	0.838927	-0.076276	-0.176282		0.00197891	0.00210791	0.938798	-0.0274277	0.0128728		0.00149869	0.00183055	0.818707	-0.0868717	-0.24634
CACNA2D1	781	NM_000722	M-020206-01	0.0017757	0.00222003	0.799855	-0.0969887	-0.248836		0.00210863	0.0028144	0.749229	-0.125385	-0.326899		0.00164557	0.00200868	0.819231	-0.0865939	-0.245436
FBXO47	494188	NM_001008777	M-034909-00	0.00121882	0.00150035	0.812358	-0.0902525	-0.22524		0.00128231	0.0015753	0.814008	-0.0893716	-0.201983		0.00120636	0.00147228	0.819381	-0.0865139	-0.245176
KCNH6	81033	NM_030779	M-006236-01	0.00197781	0.00211685	0.934315	-0.0295069	-0.0124574		0.00156072	0.00210791	0.740412	-0.130526	-0.344731		0.00149999	0.00183055	0.819419	-0.086494	-0.245111
CDC25A	993	NM_201567	M-003226-03	0.00180397	0.00222003	0.812589	-0.0901293	-0.224808		0.00252871	0.0028144	0.89849	-0.0464867	-0.0532344		0.00164597	0.00200868	0.819431	-0.0864876	-0.24509
CATSPER4	378807	NM_198137	M-027514-01	0.000666939	0.000798743	0.834986	-0.078321	-0.183446		0.000688489	0.000822121	0.837454	-0.0770389	-0.159206		0.00059373	0.000723841	0.820249	-0.0860545	-0.243681
TPSD1	23430	NM_012217	M-006057-02	0.00188292	0.00155138	1.21371	0.0841157	0.385544		0.00161789	0.00171016	0.946048	-0.024087	0.0244605		0.00136901	0.00166823	0.820635	-0.0858501	-0.243016
GABRR2	2570	NM_002043	M-006179-02	0.00179491	0.00211685	0.847912	-0.0716493	-0.160076		0.00138962	0.00210791	0.659238	-0.180958	-0.519654		0.00150394	0.00183055	0.821574	-0.0853532	-0.241399
USP1	7398	NM_001017416	M-006061-02	0.00151905	0.00155138	0.979164	-0.0091444	0.0588691		0.00138532	0.00171016	0.81005	-0.0914883	-0.209325		0.00137078	0.00166823	0.821696	-0.0852889	-0.24119
PFKFB4	5210	NM_004567	M-006764-01	0.000361631	0.000537992	0.672185	-0.172511	-0.513378		0.000425063	0.000517914	0.820721	-0.0858042	-0.189609		0.000534656	0.000650629	0.821754	-0.0852583	-0.24109
OMA1	115209	NM_145243	M-008662-03	0.00169129	0.00155138	1.09018	0.0375001	0.222257		0.00149437	0.00171016	0.873818	-0.0585791	-0.0951774		0.00137331	0.00166823	0.823215	-0.0844867	-0.238579
TRIM47	91107	NM_033452	M-007106-02	0.00270477	0.00331639	0.815577	-0.088535	-0.219224		0.00234413	0.00281323	0.833252	-0.0792235	-0.166784		0.00233649	0.00283782	0.823339	-0.0844212	-0.238366
UBE2E3	10477	NM_006357	M-008845-00	0.000920791	0.00118799	0.77508	-0.110654	-0.296702		0.00128738	0.00149948	0.858553	-0.0662331	-0.121726		0.00131475	0.00159639	0.823576	-0.0842965	-0.237961
GGH	8836	NM_003878	M-005883-01	0.00173664	0.00222003	0.782259	-0.10665	-0.282676		0.00196789	0.0028144	0.699222	-0.155385	-0.430955		0.00165554	0.00200868	0.824193	-0.0839711	-0.236902
SNAP25	6616	NM_003081	M-011394-00	0.00215863	0.00211685	1.01973	0.00848627	0.120627		0.00170652	0.00210791	0.809579	-0.0917407	-0.2102		0.0015092	0.00183055	0.824453	-0.0838342	-0.236456
CNGB3	54714	NM_019098	M-006161-02	0.000768371	0.000798743	0.961974	-0.0168365	0.0319248		0.000626858	0.000822121	0.762488	-0.117767	-0.300474		0.000596939	0.000723841	0.824682	-0.0837136	-0.236064
MC5R	4161	NM_005913	M-005661-00	0.00259091	0.00331639	0.781244	-0.107213	-0.28465		0.002503	0.00281323	0.889726	-0.0507439	-0.0680006		0.00234047	0.00283782	0.824743	-0.0836812	-0.235958
PPP1R12C	54776	NM_017607	M-013775-01	0.00176014	0.00222003	0.792846	-0.100811	-0.262224		0.00178755	0.0028144	0.635143	-0.197128	-0.575744		0.00165674	0.00200868	0.824791	-0.0836559	-0.235876
PGK1	5230	NM_000291	M-006767-01	0.00284017	0.00331639	0.856403	-0.067322	-0.144918		0.00215824	0.00281323	0.767176	-0.115105	-0.291241		0.00234117	0.00283782	0.82499	-0.0835515	-0.235536
RYK	6259	NM_002958	M-003174-03	0.000541233	0.000748678	0.722918	-0.140911	-0.402689		0.000486547	0.000743484	0.654415	-0.184147	-0.530717		0.000503366	0.000609788	0.825478	-0.0832945	-0.2347
CLPP	8192	NM_006012	M-005811-01	0.00117134	0.00155138	0.755035	-0.122033	-0.336562		0.00150414	0.00171016	0.87953	-0.0557493	-0.0853623		0.0013774	0.00166823	0.825663	-0.083197	-0.234383
RBP3	5949	NM_002900	M-008073-02	0.00140012	0.00155138	0.9025	-0.0445529	-0.0651611		0.00136171	0.00171016	0.796245	-0.0989535	-0.235218		0.0013777	0.00166823	0.825844	-0.0831019	-0.234073
PTPRT	11122	NM_007050	M-008072-02	0.000817886	0.000798743	1.02397	0.0102858	0.12693		0.000564607	0.000822121	0.686769	-0.163189	-0.458024		0.000598055	0.000723841	0.826224	-0.0829023	-0.233424
IGF2R	3482	NM_000876	M-010601-00	0.000369448	0.000537992	0.686716	-0.163223	-0.480844		0.000372364	0.000517914	0.71897	-0.143289	-0.389		0.0005378	0.000650629	0.826585	-0.0827126	-0.232806
PTPLA	9200	NM_014241	M-008742-01	0.000650136	0.000798743	0.813949	-0.089403	-0.222264		0.000701667	0.000822121	0.853483	-0.0688051	-0.130647		0.000598597	0.000723841	0.826972	-0.0825091	-0.232144
RNF130	55819	NM_018434	M-007021-00	0.00178227	0.00222003	0.802814	-0.0953848	-0.243217		0.00192444	0.0028144	0.683784	-0.165081	-0.464585		0.00166143	0.00200868	0.827128	-0.0824271	-0.231877
ARIH1	25820	NM_005744	M-019984-00	0.00132704	0.00150035	0.884491	-0.0533068	-0.0958247		0.000779767	0.0015753	0.494995	-0.305399	-0.951288		0.00121915	0.00147228	0.828065	-0.0819356	-0.230278
ADAMTS9	56999	NM_182920	M-005779-01	0.00232539	0.00155138	1.49892	0.175779	0.706628		0.00225409	0.00171016	1.31806	0.119934	0.524005		0.0013818	0.00166823	0.828304	-0.0818101	-0.22987
TAB1	10454	NM_153497	M-004770-02	0.000443946	0.000537992	0.82519	-0.0834463	-0.201399		0.000490798	0.000517914	0.947643	-0.0233551	0.0269991		0.000540022	0.000650629	0.83	-0.0809217	-0.226979
OXSR1	9943	NM_005109	M-004870-02	0.000467548	0.000537992	0.86906	-0.0609504	-0.122599		0.000532466	0.000517914	1.0281	0.0120348	0.149751		0.000540716	0.000650629	0.831068	-0.0803635	-0.225163
CKS1B	1163	NM_001826	M-004586-01	0.000548291	0.000748678	0.732345	-0.135284	-0.382979		0.000548164	0.000743484	0.737291	-0.132361	-0.351094		0.000506993	0.000609788	0.831425	-0.0801769	-0.224555
SPPL2A	84888	NM_032802	M-006040-01	0.00179926	0.00222003	0.810465	-0.0912655	-0.228788		0.00217646	0.0028144	0.77333	-0.111635	-0.279206		0.0016707	0.00200868	0.831743	-0.0800106	-0.224014
SCNN1D	6339	NM_002978	M-006506-00	0.00181384	0.00211685	0.856855	-0.0670926	-0.144114		0.00168571	0.00210791	0.799705	-0.0970701	-0.228686		0.00152292	0.00183055	0.831943	-0.0799063	-0.223675
JAK1	3716	NM_002227	M-003145-01	0.000513336	0.000537992	0.95417	-0.0203742	0.0195329		0.000665552	0.000517914	1.28506	0.108925	0.485819		0.000541629	0.000650629	0.83247	-0.0796314	-0.22278
HK3	3101	NM_002115	M-006736-00	0.000384243	0.000537992	0.714216	-0.14617	-0.421111		0.000490987	0.000517914	0.948009	-0.0231877	0.0275797		0.000541657	0.000650629	0.832513	-0.0796088	-0.222707
MAPK11	5600	NM_002751	M-003972-03	0.00219742	0.00331639	0.662595	-0.178752	-0.53524		0.00310757	0.00281323	1.10463	0.0432156	0.257903		0.00236281	0.00283782	0.832616	-0.0795554	-0.222533
LMTK2	22853	NM_014916	M-003149-02	0.000639582	0.000537992	1.18883	0.0751201	0.354034		0.000587528	0.000517914	1.13441	0.054771	0.297984		0.000541908	0.000650629	0.832899	-0.0794076	-0.222052
PTH1R	5745	NM_000316	M-005717-00	0.000564791	0.000787362	0.717321	-0.144287	-0.414512		0.000514409	0.000745694	0.689839	-0.161252	-0.451305		0.000663138	0.000795884	0.833209	-0.0792459	-0.221526
TEK	7010	NM_000459	M-003178-03	0.00090208	0.000748678	1.2049	0.08095	0.374456		0.000628713	0.000743484	0.845631	-0.072819	-0.144569		0.000508094	0.000609788	0.833232	-0.0792342	-0.221488
NSD1	64324	NM_022455	M-007048-01	0.00117667	0.00150035	0.784262	-0.105539	-0.278785		0.00144756	0.0015753	0.918908	-0.0367279	-0.0193855		0.00122718	0.00147228	0.83352	-0.0790841	-0.220999
TMEM189-UBE2V1	387522	NM_003349	M-032200-03	0.00141891	0.00118799	1.19438	0.0771411	0.361113		0.00120199	0.00149948	0.801607	-0.0960383	-0.225107		0.00133076	0.00159639	0.833605	-0.0790396	-0.220854
FBXL5	26234	NM_012161	M-012424-01	0.00128164	0.00150035	0.854232	-0.0684244	-0.148779		0.00149668	0.0015753	0.950093	-0.0222338	0.0308883		0.00122844	0.00147228	0.83438	-0.0786361	-0.219541
TSSK6	83983	NM_032037	M-005034-00	0.000529683	0.000748678	0.707491	-0.150279	-0.435503		0.000544982	0.000743484	0.733011	-0.13489	-0.359865		0.000508931	0.000609788	0.834603	-0.07852	-0.219164
MAST3	23031	XM_038150	M-004046-00	0.000675115	0.000748678	0.901743	-0.0449172	-0.0664372		0.000513286	0.000743484	0.69038	-0.160912	-0.450124		0.000509613	0.000609788	0.835722	-0.0779379	-0.21727
STYXL1	51657	NM_016086	M-008031-01	0.000738956	0.000798743	0.925148	-0.0337887	-0.027456		0.000725639	0.000822121	0.882642	-0.0542153	-0.0800413		0.000605037	0.000723841	0.83587	-0.0778613	-0.21702
PIK3CA	5290	NM_006218	M-003018-03	0.00259194	0.00331639	0.781554	-0.107041	-0.284047		0.00241696	0.00281323	0.859141	-0.0659354	-0.120693		0.00237292	0.00283782	0.836179	-0.0777006	-0.216497
ACE	1636	NM_000789	M-005754-00	0.0023641	0.00211685	1.1168	0.0479755	0.258951		0.00157119	0.00210791	0.745379	-0.127623	-0.334659		0.00153091	0.00183055	0.83631	-0.0776326	-0.216276
GPR135	64582	NM_022571	M-005645-04	0.000625979	0.000787362	0.795033	-0.099615	-0.258035		0.00061201	0.000745694	0.820725	-0.0858022	-0.189602		0.00066565	0.000795884	0.836366	-0.0776034	-0.216181
FBXW9	84261	NM_032301	M-014844-01	0.0011581	0.00118799	0.974833	-0.0110696	0.0521256		0.00134056	0.00149948	0.894014	-0.0486558	-0.0607579		0.00133649	0.00159639	0.837197	-0.0771723	-0.214778
AZU1	566	NM_001700	M-008914-00	0.0013892	0.00155138	0.895461	-0.0479535	-0.0770729		0.0014121	0.00171016	0.825713	-0.083171	-0.180476		0.00139686	0.00166823	0.837329	-0.0771037	-0.214555
KCNMB4	27345	NM_014505	M-008225-02	0.00183448	0.00211685	0.866607	-0.0621776	-0.126898		0.00139076	0.00210791	0.659782	-0.180599	-0.518412		0.0015343	0.00183055	0.83816	-0.0766729	-0.213153
FXN	2395	NM_000144	M-006691-00	0.000511512	0.000537992	0.95078	-0.02192	0.0141182		0.000495637	0.000517914	0.956987	-0.0190938	0.0417794		0.000546079	0.000650629	0.83931	-0.0760776	-0.211216
STK32A	202374	NM_145001	M-004634-00	0.0004647	0.000537992	0.863767	-0.0636035	-0.131892		0.0004731	0.000517914	0.913473	-0.0393045	-0.0283224		0.000546162	0.000650629	0.839438	-0.0760113	-0.211
PPP3R2	5535	NM_147180	M-016119-02	0.000688448	0.000798743	0.861914	-0.064536	-0.135159		0.000680413	0.000822121	0.827631	-0.0821633	-0.176981		0.000607953	0.000723841	0.839897	-0.0757737	-0.210227
ADAM22	53616	NM_021721	M-009246-02	0.0018458	0.00222003	0.831431	-0.0801737	-0.189935		0.00238817	0.0028144	0.848553	-0.071321	-0.139373		0.00168812	0.00200868	0.840415	-0.0755061	-0.209356
PAAF1	80227	NM_025155	M-014599-01	0.00126979	0.00118799	1.06886	0.028919	0.192199		0.00142878	0.00149948	0.95285	-0.0209754	0.0352529		0.00134233	0.00159639	0.840854	-0.0752792	-0.208618
ETNK2	55224	NM_018208	M-005078-00	0.000618684	0.000748678	0.826368	-0.0828266	-0.199228		0.000563242	0.000743484	0.757571	-0.120577	-0.310219		0.000513165	0.000609788	0.841547	-0.0749216	-0.207454
PEX10	5192	NM_002617	M-006545-00	0.00123902	0.00150035	0.825823	-0.0831129	-0.200231		0.00180407	0.0015753	1.14522	0.0588899	0.31227		0.00123966	0.00147228	0.841997	-0.0746896	-0.206699
RPS6KA2	6196	NM_001006932	M-004663-02	0.00049228	0.000537992	0.915032	-0.0385635	-0.0441815		0.000522855	0.000517914	1.00954	0.00412369	0.122311		0.000548277	0.000650629	0.842688	-0.0743333	-0.20554
XPNPEP1	7511	NM_020383	M-006101-02	0.00153549	0.00155138	0.989759	-0.00447066	0.0752405		0.0010783	0.00171016	0.630523	-0.200299	-0.586742		0.00140588	0.00166823	0.842735	-0.0743089	-0.205461
CACNA1E	777	NM_000721	M-006125-02	0.00194379	0.00211685	0.918244	-0.0370419	-0.0388515		0.00173787	0.00210791	0.824449	-0.0838365	-0.182784		0.00154382	0.00183055	0.843365	-0.0739845	-0.204405
GPR112	139378	NM_153834	M-005533-01	0.00059885	0.000787362	0.760578	-0.118856	-0.325434		0.000650985	0.000745694	0.872992	-0.0589898	-0.0966021		0.000671598	0.000795884	0.84384	-0.0737401	-0.20361
CCR6	1235	NM_004367	M-005453-01	0.000577368	0.000787362	0.733294	-0.134722	-0.381008		0.000603162	0.000745694	0.808859	-0.0921271	-0.21154		0.000671748	0.000795884	0.844028	-0.0736432	-0.203295
BEST3	144453	NM_152439	M-016337-01	0.00168696	0.00211685	0.796919	-0.0985859	-0.25443		0.00170471	0.00210791	0.808721	-0.0922014	-0.211798		0.00154599	0.00183055	0.844548	-0.0733757	-0.202424
USP4	7375	NM_003363	M-004974-01	0.00112863	0.00155138	0.727501	-0.138166	-0.393074		0.00158469	0.00171016	0.926634	-0.0330918	-0.0067734		0.00140944	0.00166823	0.844872	-0.0732089	-0.201881
TTC3	7267	NM_003316	M-006570-00	0.00121736	0.00150035	0.811388	-0.0907716	-0.227058		0.00145007	0.0015753	0.920504	-0.0359743	-0.0167714		0.00124465	0.00147228	0.845387	-0.0729443	-0.20102
ASB15	142685	NM_080928	M-031158-01	0.00125208	0.00150035	0.834527	-0.0785594	-0.184281		0.00138447	0.0015753	0.878858	-0.0560811	-0.0865132		0.0012459	0.00147228	0.846234	-0.0725094	-0.199605
NME5	8382	NM_003551	M-006754-00	0.000504838	0.000748678	0.674306	-0.171143	-0.508587		0.000495898	0.000743484	0.666992	-0.175879	-0.502039		0.000516525	0.000609788	0.847057	-0.0720875	-0.198232
ADAM9	8754	NM_001005845	M-004504-03	0.000596752	0.00155138	0.38466	-0.414923	-1.36251		0.00166498	0.00171016	0.973579	-0.0116286	0.0676729		0.00141397	0.00166823	0.847586	-0.0718161	-0.197349
CHRND	1144	NM_000751	M-006146-00	0.0018145	0.00222003	0.817332	-0.0876017	-0.215954		0.00205534	0.0028144	0.730296	-0.136501	-0.365455		0.00170254	0.00200868	0.847595	-0.0718118	-0.197335
RAPSN	5913	NM_032645	M-006550-02	0.00125758	0.00150035	0.838193	-0.0766559	-0.177613		0.000994552	0.0015753	0.63134	-0.199736	-0.58479		0.00124963	0.00147228	0.84877	-0.0712097	-0.195376
RNF150	57484	NM_020724	M-010713-01	0.000729116	0.00155138	0.46998	-0.32792	-1.05775		0.00123464	0.00171016	0.721942	-0.141498	-0.382785		0.00141643	0.00166823	0.849062	-0.0710606	-0.194891
MAP3K13	9175	NM_004721	M-003579-01	0.000432195	0.000537992	0.803348	-0.0950961	-0.242206		0.000485364	0.000517914	0.937151	-0.0281903	0.0102279		0.000553227	0.000650629	0.850297	-0.0704295	-0.192837
AVPR1B	553	NM_000707	M-005431-01	0.00276409	0.00331639	0.833462	-0.0791143	-0.186224		0.00248633	0.00281323	0.883799	-0.0536467	-0.0780693		0.00241692	0.00283782	0.851681	-0.0697228	-0.190538
CBLC	23624	NM_012116	M-006962-00	0.00123777	0.00118799	1.0419	0.0178244	0.153337		0.00146015	0.00149948	0.973771	-0.0115431	0.0679696		0.00136063	0.00159639	0.852317	-0.0693986	-0.189483
MLL3	58508	NM_170606	M-007039-02	0.000846849	0.00118799	0.71284	-0.147008	-0.424046		0.000613871	0.00149948	0.40939	-0.387863	-1.23732		0.00136072	0.00159639	0.852375	-0.0693692	-0.189387
MPP1	4354	NM_002436	M-010252-00	0.000564062	0.000748678	0.753411	-0.122968	-0.339838		0.000518445	0.000743484	0.697319	-0.156569	-0.43506		0.000520259	0.000609788	0.853181	-0.068959	-0.188052
RNF34	80196	NM_025126	M-007072-00	0.00127566	0.00150035	0.850245	-0.0704561	-0.155896		0.0014076	0.0015753	0.893543	-0.0488847	-0.0615518		0.00125629	0.00147228	0.853291	-0.0689028	-0.187869
KDR	3791	NM_002253	M-003148-01	0.00035872	0.000537992	0.666774	-0.176021	-0.525674		0.000378611	0.000517914	0.73103	-0.136065	-0.36394		0.000555296	0.000650629	0.853476	-0.0688087	-0.187563
TRIM37	4591	NM_001005207	M-006538-02	0.000837058	0.00118799	0.704597	-0.152059	-0.441738		0.00182476	0.00149948	1.21693	0.0852664	0.403759		0.00136377	0.00159639	0.854288	-0.0683955	-0.186219
P2RX1	5023	NM_002558	M-005098-01	0.00207415	0.00211685	0.979824	-0.00885184	0.0598939		0.00177813	0.00210791	0.843551	-0.0738889	-0.14828		0.00156396	0.00183055	0.854365	-0.0683566	-0.186092
EYA3	2140	NM_001990	M-011653-00	0.00187731	0.00222003	0.845626	-0.0728215	-0.164182		0.00223585	0.0028144	0.794433	-0.0999427	-0.238649		0.00172337	0.00200868	0.857966	-0.0665301	-0.180148
SCN2B	6327	NM_004588	M-016088-01	0.000666774	0.000798743	0.834779	-0.0784286	-0.183822		0.000686702	0.000822121	0.835281	-0.0781673	-0.16312		0.000621231	0.000723841	0.858242	-0.0663904	-0.179694
PKD2L1	9033	NM_016112	M-006289-01	0.00191818	0.00222003	0.864034	-0.063469	-0.131421		0.00189137	0.0028144	0.672034	-0.172609	-0.490696		0.00172435	0.00200868	0.858451	-0.0662846	-0.179349
BLK	640	NM_001715	M-003105-03	0.000599264	0.000748678	0.80043	-0.0966769	-0.247743		0.000630456	0.000743484	0.847975	-0.0716169	-0.1404		0.000523552	0.000609788	0.858581	-0.0662189	-0.179136
UCK2	7371	NM_012474	M-005077-00	0.000522734	0.000748678	0.698209	-0.156014	-0.455593		0.00058575	0.000743484	0.787845	-0.103559	-0.251194		0.00052364	0.000609788	0.858726	-0.0661456	-0.178897
PKM2	5315	NM_002654	M-006781-02	0.00056196	0.000748678	0.750603	-0.12459	-0.345517		0.000555487	0.000743484	0.74714	-0.126598	-0.331105		0.000523751	0.000609788	0.858907	-0.0660537	-0.178598
CALM1	801	NM_006888	M-017646-00	0.00287653	0.00331639	0.867368	-0.0617966	-0.125563		0.00258203	0.00281323	0.917818	-0.0372435	-0.0211738		0.00243774	0.00283782	0.859021	-0.0659961	-0.178411
FZD5	7855	NM_003468	M-005504-02	0.000576435	0.000787362	0.73211	-0.135424	-0.383468		0.000574865	0.000745694	0.770912	-0.112995	-0.283923		0.000683764	0.000795884	0.859126	-0.0659432	-0.178239
MAP2K1	5604	NM_002755	M-003571-01	0.00302614	0.00331639	0.912479	-0.0397772	-0.0484328		0.00279943	0.00281323	0.995094	-0.00213571	0.1006		0.00243837	0.00283782	0.859243	-0.0658841	-0.178046
KDM1B	221656	NM_153042	M-008121-01	0.00118626	0.00150035	0.790657	-0.102012	-0.26643		0.00116908	0.0015753	0.74213	-0.12952	-0.341239		0.00126527	0.00147228	0.859396	-0.0658068	-0.177795
PPP2R2A	5520	NM_002717	M-004824-01	0.000784433	0.000798743	0.982084	-0.00785142	0.0633982		0.000683943	0.000822121	0.831925	-0.0799158	-0.169185		0.000622182	0.000723841	0.859556	-0.0657257	-0.177531
VRK3	51231	NM_001025778	M-005397-02	0.000429085	0.000537992	0.797567	-0.0982327	-0.253193		0.000560824	0.000517914	1.08285	0.0345692	0.227912		0.000559374	0.000650629	0.859744	-0.0656306	-0.177222
TAAR2	9287	NM_014626	M-005583-02	0.00302822	0.00331639	0.913105	-0.0394794	-0.0473896		0.00258049	0.00281323	0.917271	-0.0375023	-0.0220715		0.00244221	0.00283782	0.860597	-0.0652004	-0.175822
OCRL	4952	NM_000276	M-010026-01	0.000874045	0.000798743	1.09428	0.0391265	0.227955		0.000681381	0.000822121	0.828809	-0.0815456	-0.174838		0.000623154	0.000723841	0.860899	-0.065048	-0.175326
GPR149	344758	NM_001038705	M-005697-01	0.000741281	0.000787362	0.941474	-0.0261919	-0.000845518		0.000833443	0.000745694	1.11767	0.0483149	0.27559		0.000685393	0.000795884	0.861172	-0.0649099	-0.174876
MAGI2	9863	NM_012301	M-012456-01	0.000542644	0.000748678	0.724803	-0.13978	-0.398728		0.000547055	0.000743484	0.7358	-0.13324	-0.354144		0.000525286	0.000609788	0.861424	-0.0647829	-0.174463
CHRM1	1128	NM_000738	M-005462-01	0.00236645	0.00331639	0.713563	-0.146568	-0.422504		0.00292351	0.00281323	1.0392	0.0167002	0.165933		0.0024446	0.00283782	0.861438	-0.0647761	-0.174441
MSL2	55167	NM_018133	M-020828-01	0.00127177	0.00150035	0.847648	-0.0717846	-0.16055		0.0013204	0.0015753	0.838186	-0.0766596	-0.157891		0.0012691	0.00147228	0.861991	-0.0644972	-0.173533
TSSK1B	83942	NM_032028	M-005038-02	0.000713485	0.000748678	0.952992	-0.0209106	0.0176542		0.000524687	0.000743484	0.705713	-0.151372	-0.417034		0.000525653	0.000609788	0.862026	-0.0644798	-0.173477
UBLCP1	134510	NM_145049	M-016328-01	0.000839507	0.000798743	1.05103	0.021617	0.166621		0.000723005	0.000822121	0.879438	-0.0557947	-0.0855197		0.0006241	0.000723841	0.862206	-0.0643891	-0.173182
PPP2R5A	5525	NM_006243	M-009352-01	0.000806624	0.000798743	1.00987	0.00426408	0.105837		0.000712352	0.000822121	0.866481	-0.0622411	-0.107879		0.00062448	0.000723841	0.862731	-0.0641248	-0.172322
RRH	10692	NM_006583	M-005723-02	0.000415256	0.000787362	0.527402	-0.277859	-0.882394		0.000545135	0.000745694	0.731044	-0.136057	-0.363913		0.000687023	0.000795884	0.86322	-0.0638783	-0.171519
RC3H2	54542	NM_018835	M-020453-02	0.00148686	0.00118799	1.25157	0.0974553	0.432271		0.00167989	0.00149948	1.12031	0.0493396	0.279145		0.00137891	0.00159639	0.863771	-0.0636013	-0.170618
C5orf62	85027	NM_032947	M-015053-01	0.00189142	0.00222003	0.851982	-0.0695694	-0.15279		0.0025096	0.0028144	0.8917	-0.049781	-0.0646608		0.00173615	0.00200868	0.864326	-0.0633226	-0.169711
GTF2H1	2965	NM_005316	M-010924-00	0.000495619	0.000537992	0.921237	-0.0356286	-0.0339008		0.000432047	0.000517914	0.834207	-0.0787261	-0.165058		0.000562584	0.000650629	0.864678	-0.0631456	-0.169135
CKMT2	1160	NM_001825	M-006709-00	0.000669135	0.000748678	0.893755	-0.0487817	-0.079974		0.000612219	0.000743484	0.823446	-0.0843649	-0.184617		0.000527827	0.000609788	0.865592	-0.062687	-0.167643
BRS3	680	NM_001727	M-005438-02	0.0025291	0.00331639	0.762605	-0.1177	-0.321384		0.00245517	0.00281323	0.872723	-0.0591236	-0.0970662		0.00245662	0.00283782	0.865673	-0.062646	-0.16751
TRIM14	9830	NM_014788	M-010976-00	0.000755669	0.00118799	0.636088	-0.196483	-0.597347		0.00098424	0.00149948	0.656388	-0.182839	-0.526181		0.00138257	0.00159639	0.866062	-0.0624509	-0.166875
PP2D1	151649	NM_144714	M-015501-01	0.000709931	0.000798743	0.88881	-0.0511911	-0.0884138		0.000633362	0.000822121	0.770399	-0.113284	-0.284925		0.000627016	0.000723841	0.866234	-0.0623645	-0.166594
ATG4C	84938	NM_032852	M-005788-01	0.00207618	0.00155138	1.33829	0.126549	0.534182		0.0018051	0.00171016	1.05552	0.023465	0.189397		0.00144539	0.00166823	0.866419	-0.0622721	-0.166293
GPR64	10149	NM_001079860	M-003812-03	0.000325917	0.000787362	0.413935	-0.383068	-1.25093		0.00031167	0.000745694	0.417959	-0.378866	-1.20611		0.000690441	0.000795884	0.867515	-0.061723	-0.164506
GABRD	2563	NM_000815	M-006171-00	0.00182758	0.00222003	0.823224	-0.0844821	-0.205027		0.00191568	0.0028144	0.680669	-0.167064	-0.471463		0.00174348	0.00200868	0.867975	-0.0614925	-0.163756
ASB17	127247	NM_080868	M-015284-00	0.00136426	0.00150035	0.909297	-0.041294	-0.0537459		0.00186685	0.0015753	1.18507	0.0737456	0.363798		0.00127959	0.00147228	0.869118	-0.0609212	-0.161897
TRIM10	10107	NM_052828	M-006920-01	0.00293	0.00331639	0.88349	-0.0537985	-0.097547		0.00258321	0.00281323	0.918236	-0.0370455	-0.0204871		0.00246668	0.00283782	0.869218	-0.0608711	-0.161734
CPE	1363	NM_001873	M-005823-00	0.00164359	0.00211685	0.776431	-0.109897	-0.294052		0.00104092	0.00210791	0.493817	-0.306434	-0.954876		0.00159198	0.00183055	0.869669	-0.0606458	-0.161001
FXYD1	5348	NM_005031	M-011977-00	0.000807688	0.000798743	1.0112	0.00483617	0.107841		0.000706717	0.000822121	0.859626	-0.0656907	-0.119844		0.000629807	0.000723841	0.87009	-0.060436	-0.160318
SRPK3	26576	NM_014370	M-004840-03	0.000516	0.000537992	0.959122	-0.0181261	0.0274076		0.000599495	0.000517914	1.15752	0.0635283	0.328359		0.000566561	0.000650629	0.87079	-0.0600868	-0.159182
SERPINA1	5265	NM_001002235	M-008847-01	0.00192498	0.00222003	0.867099	-0.0619316	-0.126036		0.00282477	0.0028144	1.00368	0.00159688	0.113546		0.00175452	0.00200868	0.873471	-0.0587518	-0.154838
TRIM43	129868	NM_138800	M-007127-01	0.00096922	0.00118799	0.815845	-0.0883923	-0.218724		0.00115176	0.00149948	0.768105	-0.11458	-0.289418		0.0013944	0.00159639	0.873473	-0.0587507	-0.154834
INPPL1	3636	NM_001567	M-004152-01	0.0006884	0.000798743	0.861854	-0.0645661	-0.135264		0.000697199	0.000822121	0.848049	-0.0715793	-0.140269		0.000632363	0.000723841	0.87362	-0.0586773	-0.154595
SPCS3	60559	NM_021928	M-010124-02	0.00175108	0.00155138	1.12873	0.0525897	0.275114		0.00186932	0.00171016	1.09307	0.0386477	0.242059		0.00145928	0.00166823	0.874748	-0.0581172	-0.152773
ADAM23	8745	NM_003812	M-010700-02	0.00149941	0.00155138	0.966503	-0.014797	0.0390691		0.00164397	0.00171016	0.961292	-0.0171445	0.0485408		0.00145979	0.00166823	0.87505	-0.057967	-0.152284
ITGA2B	3674	NM_000419	M-008001-01	0.0012901	0.00155138	0.831585	-0.0800934	-0.189654		0.00111983	0.00171016	0.654811	-0.183884	-0.529804		0.00146011	0.00166823	0.875248	-0.057869	-0.151965
DLG3	1741	NM_020730	M-009462-02	0.000626336	0.000537992	1.16421	0.0660312	0.322197		0.000664063	0.000517914	1.28219	0.107952	0.482445		0.000569569	0.000650629	0.875413	-0.0577869	-0.151698
PDZRN4	29951	NM_013377	M-020442-01	0.00130823	0.00150035	0.871948	-0.0595095	-0.117552		0.00150831	0.0015753	0.95747	-0.0188746	0.0425397		0.00128905	0.00147228	0.875545	-0.0577217	-0.151486
PBK	55872	NM_018492	M-005390-00	0.000437365	0.000537992	0.812958	-0.089932	-0.224117		0.000440494	0.000517914	0.850517	-0.0703171	-0.135891		0.000569889	0.000650629	0.875906	-0.0575426	-0.150903
CUL5	8065	NM_003478	M-019553-01	0.00145706	0.00150035	0.971148	-0.0127144	0.046364		0.00124871	0.0015753	0.792679	-0.100903	-0.241979		0.00129052	0.00147228	0.876545	-0.0572258	-0.149872
MOS	4342	NM_005372	M-003859-02	0.000239128	0.000537992	0.444482	-0.352146	-1.14261		0.000319606	0.000517914	0.617103	-0.209643	-0.61915		0.000571359	0.000650629	0.878165	-0.0564241	-0.147263
DSTYK	25778	XM_290898	M-004049-00	0.000644433	0.000748678	0.860761	-0.0651177	-0.137196		0.000560842	0.000743484	0.754343	-0.122431	-0.316651		0.000535809	0.000609788	0.87868	-0.056169	-0.146433
KCNH4	23415	NM_012285	M-006234-01	0.000846339	0.000798743	1.05959	0.0251372	0.178952		0.000673123	0.000822121	0.818763	-0.0868416	-0.193207		0.000636271	0.000723841	0.87902	-0.0560015	-0.145888
MTMR9	66036	NM_015458	M-019244-02	0.00206494	0.00222003	0.930142	-0.0314505	-0.0192657		0.00252941	0.0028144	0.89874	-0.0463658	-0.0528151		0.00176817	0.00200868	0.880266	-0.055386	-0.143885
EFNA5	1946	NM_001962	M-011649-01	0.000530711	0.000537992	0.986466	-0.005918	0.0701707		0.000524011	0.000517914	1.01177	0.00508317	0.125639		0.000573258	0.000650629	0.881084	-0.0549827	-0.142573
USP7	7874	NM_003470	M-006097-01	0.00203421	0.00211685	0.960957	-0.0172962	0.0303147		0.00123033	0.00210791	0.58367	-0.233833	-0.703055		0.00161333	0.00183055	0.881336	-0.0548584	-0.142169
MET	4233	NM_000245	M-003156-02	0.000482972	0.000537992	0.89773	-0.0468541	-0.0732219		0.000534061	0.000517914	1.03118	0.0133331	0.154254		0.000574278	0.000650629	0.882651	-0.0542112	-0.140062
NCCRP1	342897	NM_001001414	M-032307-01	0.00126907	0.00118799	1.06824	0.0286697	0.191326		0.00133127	0.00149948	0.887818	-0.0516759	-0.0712332		0.00141046	0.00159639	0.88353	-0.0537787	-0.138655
DUSP2	1844	NM_004418	M-003565-01	0.0010645	0.000798743	1.33272	0.124739	0.527842		0.000827365	0.000822121	1.00638	0.00276144	0.117586		0.000640225	0.000723841	0.884482	-0.053311	-0.137133
TRIM11	81559	NM_145214	M-007075-00	0.00131767	0.00150035	0.878241	-0.0563865	-0.106612		0.00104287	0.0015753	0.662011	-0.179135	-0.513332		0.00130242	0.00147228	0.884626	-0.0532402	-0.136903
CASP4	837	NM_001225	M-004404-01	0.00201216	0.00211685	0.950541	-0.0220291	0.0137359		0.00154376	0.00210791	0.732364	-0.135273	-0.361195		0.00161945	0.00183055	0.884679	-0.0532142	-0.136818
MMP10	4319	NM_002425	M-005952-01	0.00170808	0.00155138	1.10101	0.0417921	0.237292		0.00200882	0.00171016	1.17464	0.0699031	0.35047		0.00147652	0.00166823	0.885082	-0.0530165	-0.136175
BACE1	23621	NM_138973	M-003747-02	0.00183665	0.00211685	0.86763	-0.0616653	-0.125103		0.00172561	0.00210791	0.818634	-0.0869102	-0.193445		0.00162094	0.00183055	0.885491	-0.0528159	-0.135522
BAI1	575	NM_001702	M-005433-01	0.00299311	0.00331639	0.902519	-0.0445437	-0.0651289		0.00547171	0.00281323	1.94499	0.288918	1.11014		0.00251348	0.00283782	0.885708	-0.0527094	-0.135176
NUAK2	81788	NM_030952	M-005374-01	0.000401055	0.000537992	0.745466	-0.127572	-0.355965		0.000417013	0.000517914	0.805179	-0.0941078	-0.218411		0.000576724	0.000650629	0.886411	-0.0523647	-0.134054
KCNK17	89822	NM_031460	M-006260-01	0.00224051	0.00211685	1.05842	0.0246566	0.177269		0.00202372	0.00210791	0.960061	-0.0177014	0.0466092		0.00162691	0.00183055	0.888754	-0.0512183	-0.130324
CACNB2	783	NM_201593	M-008741-01	0.00185184	0.00222003	0.834154	-0.0787537	-0.184961		0.00335322	0.0028144	1.19145	0.0760761	0.371881		0.00178535	0.00200868	0.888819	-0.0511868	-0.130221
PTPRH	5794	NM_002842	M-009448-01	0.000791235	0.000798743	0.9906	-0.00410162	0.0765332		0.000697496	0.000822121	0.848411	-0.0713939	-0.139626		0.00064337	0.000723841	0.888827	-0.0511828	-0.130208
VN1R5	317705	NM_173858	M-017642-00	0.000636997	0.000787362	0.809026	-0.0920373	-0.231492		0.000634182	0.000745694	0.850458	-0.0703471	-0.135996		0.00070798	0.000795884	0.889553	-0.0508284	-0.129055
MME	4311	NM_007287	M-005112-01	0.00204485	0.00211685	0.965984	-0.0150299	0.0382532		0.00216999	0.00210791	1.02945	0.0126053	0.151729		0.00162847	0.00183055	0.889607	-0.050802	-0.128969
RSF1	51773	NM_016578	M-020374-00	0.00136745	0.00150035	0.91142	-0.0402814	-0.050199		0.00119784	0.0015753	0.760388	-0.118965	-0.304629		0.0013104	0.00147228	0.890048	-0.0505864	-0.128267
GPR78	27201	NM_080819	M-005598-01	0.00279145	0.00331639	0.841712	-0.0748366	-0.17124		0.00271638	0.00281323	0.965575	-0.015214	0.055237		0.00252731	0.00283782	0.890583	-0.0503258	-0.127419
NEK1	4750	XM_291107	M-004864-00	0.00278154	0.00331639	0.838724	-0.0763808	-0.176649		0.00316399	0.00281323	1.12468	0.0510297	0.285007		0.00252775	0.00283782	0.890737	-0.0502505	-0.127174
PTPN20B	26095	NM_001042365	M-013909-01	0.00063155	0.000798743	0.79068	-0.101999	-0.266386		0.000711157	0.000822121	0.865027	-0.0629702	-0.110408		0.00064503	0.000723841	0.89112	-0.0500637	-0.126567
RNF170	81790	NM_030954	M-007078-01	0.00130809	0.00150035	0.871859	-0.0595538	-0.117707		0.00161968	0.0015753	1.02817	0.0120649	0.149855		0.00131202	0.00147228	0.891147	-0.0500507	-0.126524
ADRB1	153	NM_000684	M-005425-02	0.000468946	0.000787362	0.595592	-0.225051	-0.697419		0.000580159	0.000745694	0.778012	-0.109014	-0.270113		0.000709336	0.000795884	0.891256	-0.0499975	-0.126351
P2RY14	9934	NM_014879	M-005528-02	0.0028538	0.00331639	0.860513	-0.0652425	-0.137634		0.00246896	0.00281323	0.877623	-0.0566919	-0.0886315		0.00253298	0.00283782	0.89258	-0.0493528	-0.124253
RYR1	6261	NM_001042723	M-006292-01	0.00198089	0.00211685	0.935772	-0.0288302	-0.010087		0.00158612	0.00210791	0.752461	-0.123516	-0.320415		0.00163393	0.00183055	0.892587	-0.0493496	-0.124243
RHO	6010	NM_000539	M-005722-00	0.000794906	0.000787362	1.00958	0.00414115	0.105406		0.000723367	0.000745694	0.970058	-0.0132022	0.062215		0.000710789	0.000795884	0.893082	-0.0491088	-0.123459
IPPK	64768	NM_022755	M-006703-03	0.000468347	0.000748678	0.625565	-0.203728	-0.622726		0.00043105	0.000743484	0.579771	-0.236744	-0.713152		0.00054567	0.000609788	0.894853	-0.0482482	-0.120659
TEC	7006	NM_003215	M-003177-03	0.000567216	0.000537992	1.05432	0.0229724	0.171369		0.000581147	0.000517914	1.12209	0.0500289	0.281535		0.000582867	0.000650629	0.895852	-0.0477637	-0.119082
CCR5	1234	NM_001100168	M-004855-03	0.000687749	0.000787362	0.873485	-0.0587443	-0.114871		0.000657446	0.000745694	0.881656	-0.0547007	-0.081725		0.000713804	0.000795884	0.89687	-0.0472706	-0.117478
UBOX5	22888	NM_199415	M-006949-01	0.00130925	0.00150035	0.872628	-0.0591707	-0.116365		0.000908977	0.0015753	0.577017	-0.238811	-0.720323		0.00132054	0.00147228	0.896935	-0.0472392	-0.117375
USP43	124739	NM_153210	M-023019-03	0.00110451	0.00155138	0.711958	-0.147545	-0.425928		0.00135249	0.00171016	0.790857	-0.101902	-0.245445		0.00149651	0.00166823	0.897063	-0.0471768	-0.117173
CRKL	1399	NM_005207	M-012023-02	0.00046244	0.000537992	0.859566	-0.065721	-0.13931		0.000580969	0.000517914	1.12175	0.0498957	0.281073		0.000583814	0.000650629	0.897307	-0.0470589	-0.116789
TFRC	7037	NM_003234	M-003941-02	0.00158776	0.00155138	1.02346	0.0100691	0.126171		0.00157822	0.00171016	0.922849	-0.0348696	-0.0129397		0.00149727	0.00166823	0.89752	-0.046956	-0.116454
TOR1A	1861	NM_000113	M-011023-01	0.00209608	0.00222003	0.944169	-0.0249504	0.00350314		0.00179068	0.0028144	0.636256	-0.196368	-0.573107		0.00180411	0.00200868	0.898161	-0.0466459	-0.115445
HCN3	57657	NM_020897	M-022353-00	0.00202024	0.00222003	0.910007	-0.0409552	-0.052559		0.00221729	0.0028144	0.787837	-0.103564	-0.251209		0.00180416	0.00200868	0.898184	-0.0466346	-0.115408
GABRB1	2560	NM_000812	M-006168-00	0.00170955	0.00211685	0.807591	-0.0928087	-0.234194		0.00181253	0.00210791	0.85987	-0.0655675	-0.119417		0.00164755	0.00183055	0.900026	-0.045745	-0.112513
KLK2	3817	NM_005551	M-005913-01	0.00199764	0.00211685	0.943683	-0.0251738	0.00272064		0.00178309	0.00210791	0.845905	-0.0726786	-0.144083		0.00164837	0.00183055	0.900479	-0.0455265	-0.111802
GPR21	2844	NM_005294	M-005556-00	0.000286847	0.000787362	0.364314	-0.438524	-1.44518		0.000286365	0.000745694	0.384024	-0.415641	-1.33367		0.000717153	0.000795884	0.901078	-0.0452377	-0.110863
DYRK1A	1859	NM_130438	M-004805-01	0.00041242	0.000537992	0.766591	-0.115436	-0.313454		0.00049594	0.000517914	0.957572	-0.0188285	0.0426997		0.000586315	0.000650629	0.901152	-0.045202	-0.110746
RNF222	643904	XM_927169	M-036200-00	0.00184232	0.00118799	1.55078	0.19055	0.758368		0.00174612	0.00149948	1.16448	0.0661332	0.337394		0.00143985	0.00159639	0.90194	-0.0448222	-0.109511
FBXL12	54850	NM_017703	M-005204-01	0.00129092	0.00118799	1.08664	0.0360845	0.217299		0.0015702	0.00149948	1.04716	0.0200141	0.177428		0.00144094	0.00159639	0.902627	-0.0444915	-0.108434
PPTC7	160760	NM_139283	M-017008-02	0.000710565	0.000798743	0.889604	-0.0508032	-0.0870549		0.000697253	0.000822121	0.848115	-0.0715452	-0.140151		0.000654027	0.000723841	0.903551	-0.0440474	-0.106989
DOT1L	84444	NM_032482	M-014900-01	0.0019356	0.00222003	0.871883	-0.0595416	-0.117664		0.00224	0.0028144	0.795908	-0.0991369	-0.235854		0.00181627	0.00200868	0.904215	-0.0437283	-0.105951
AURKB	9212	NM_004217	M-003326-02	0.00292902	0.00331639	0.883196	-0.0539431	-0.0980536		0.0034238	0.00281323	1.21704	0.0853033	0.403887		0.00256617	0.00283782	0.904278	-0.0436981	-0.105853
KCTD2	23510	NM_015353	M-032516-02	0.00193427	0.00211685	0.913746	-0.0391747	-0.0463222		0.00188986	0.00210791	0.896556	-0.0474227	-0.0564808		0.00165678	0.00183055	0.905073	-0.0433164	-0.104611
PHF15	23338	NM_015288	M-018308-00	0.00135985	0.00150035	0.906357	-0.0427008	-0.0586735		0.00156139	0.0015753	0.991168	-0.00385259	0.0946445		0.00133286	0.00147228	0.905299	-0.0432081	-0.104258
ADORA3	140	NM_000677	M-005418-01	0.000714536	0.000787362	0.907506	-0.0421506	-0.0567463		0.000679135	0.000745694	0.910741	-0.0406049	-0.0328329		0.00072106	0.000795884	0.905987	-0.0428781	-0.103184
C1S	716	NM_001734	M-005796-01	0.0012411	0.00155138	0.799997	-0.0969117	-0.248566		0.00164673	0.00171016	0.962911	-0.0164137	0.0510754		0.00151188	0.00166823	0.906279	-0.0427379	-0.102728
KEL	3792	NM_000420	M-005903-00	0.00133499	0.00155138	0.860522	-0.0652382	-0.137619		0.0013562	0.00171016	0.793024	-0.100713	-0.241323		0.00151328	0.00166823	0.907119	-0.0423358	-0.10142
MEX3A	92312	NM_001093725	M-022355-01	0.00111671	0.00118799	0.939994	-0.0268749	-0.00323804		0.00127349	0.00149948	0.849286	-0.0709461	-0.138073		0.00145	0.00159639	0.908298	-0.0417716	-0.0995839
CHRM3	1131	NM_000740	M-005464-01	0.00025444	0.000787362	0.323155	-0.490589	-1.62756		0.000432202	0.000745694	0.579597	-0.236874	-0.713603		0.000723352	0.000795884	0.908867	-0.0414996	-0.0986989
STRADA	92335	NM_001003786	M-005343-02	0.000380133	0.000537992	0.706576	-0.150841	-0.437471		0.000510049	0.000517914	0.984815	-0.00664541	0.0849574		0.000591857	0.000650629	0.909669	-0.0411165	-0.0974522
CRBN	51185	NM_016302	M-021086-01	0.00198287	0.00222003	0.893176	-0.0490629	-0.0809592		0.00260471	0.0028144	0.925495	-0.0336258	-0.0086255		0.0018274	0.00200868	0.909752	-0.0410767	-0.0973228
CPQ	10404	NM_016134	M-005993-00	0.00194312	0.00222003	0.87527	-0.0578579	-0.111766		0.00294918	0.0028144	1.04789	0.0203157	0.178474		0.00182923	0.00200868	0.910667	-0.0406404	-0.0959029
BRCA1	672	NM_007298	M-003461-02	0.00140807	0.00150035	0.938497	-0.0275672	-0.00566292		0.00159372	0.0015753	1.01169	0.00504871	0.125519		0.00134083	0.00147228	0.910718	-0.0406161	-0.0958239
PAK2	5062	NM_002577	M-003597-03	0.000349763	0.000537992	0.650127	-0.187002	-0.564137		0.000385912	0.000517914	0.745129	-0.127769	-0.335166		0.000592571	0.000650629	0.910767	-0.0405926	-0.0957475
NAPSA	9476	NM_004851	M-005976-01	0.00158124	0.00211685	0.746975	-0.126694	-0.352888		0.00125806	0.00210791	0.596827	-0.224152	-0.669475		0.00166765	0.00183055	0.91101	-0.040477	-0.0953711
CKM	1158	NM_001824	M-006707-00	0.0027895	0.00331639	0.841125	-0.0751395	-0.172301		0.00296173	0.00281323	1.05279	0.0223403	0.185496		0.00258687	0.00283782	0.911571	-0.0402095	-0.0945008
MAPK12	6300	NM_002969	M-003590-03	0.00323697	0.00331639	0.97605	-0.010528	0.0540224		0.0029643	0.00281323	1.0537	0.0227171	0.186803		0.00258807	0.00283782	0.911993	-0.0400083	-0.093846
FZD4	8322	NM_012193	M-005503-02	0.000765978	0.000787362	0.972841	-0.0119582	0.0490128		0.000783422	0.000745694	1.05059	0.0214348	0.182355		0.000726202	0.000795884	0.912448	-0.039792	-0.0931421
GPR4	2828	NM_005282	M-005570-01	0.000539786	0.000787362	0.685563	-0.163953	-0.483401		0.000641967	0.000745694	0.860898	-0.0650481	-0.117615		0.000726204	0.000795884	0.912451	-0.0397906	-0.0931378
PTGER2	5732	NM_000956	M-005712-00	0.000614966	0.000787362	0.781045	-0.107324	-0.285037		0.000548292	0.000745694	0.735277	-0.133549	-0.355214		0.000726363	0.000795884	0.91265	-0.0396957	-0.0928289
ADRBK2	157	NM_005160	M-004326-02	0.000546681	0.000537992	1.01615	0.00695767	0.115272		0.000488199	0.000517914	0.942626	-0.0256605	0.0190026		0.000594311	0.000650629	0.913442	-0.0393191	-0.0916033
CDKN1A	1026	NM_000389	M-003471-00	0.000527071	0.000537992	0.979699	-0.00890714	0.0597002		0.000597785	0.000517914	1.15422	0.0622873	0.324055		0.000594629	0.000650629	0.91393	-0.0390869	-0.0908478
SSTR4	6754	NM_001052	M-005730-03	0.000731125	0.000787362	0.928575	-0.0321831	-0.0218317		0.000740821	0.000745694	0.993464	-0.00284773	0.0981299		0.000728308	0.000795884	0.915094	-0.0385342	-0.0890493
DUSP22	56940	NM_020185	M-004517-03	0.000751162	0.000798743	0.94043	-0.0266736	-0.00253291		0.000683264	0.000822121	0.831099	-0.0803473	-0.170682		0.000663013	0.000723841	0.915964	-0.0381215	-0.0877065
SCTR	6344	NM_002980	M-005724-03	0.000623843	0.000787362	0.79232	-0.101099	-0.263234		0.000749831	0.000745694	1.00555	0.00240234	0.11634		0.000729798	0.000795884	0.916966	-0.0376466	-0.086161
RNF14	9604	NM_183399	M-006906-02	0.00148337	0.00150035	0.988683	-0.00494307	0.0735857		0.00158632	0.0015753	1.00699	0.00302693	0.118506		0.00135127	0.00147228	0.917808	-0.0372481	-0.0848642
PSPHP1	8781	BC065228	M-032264-00	0.0008513	0.000798743	1.0658	0.0276753	0.187843		0.000862073	0.000822121	1.0486	0.0206079	0.179487		0.000664912	0.000723841	0.918588	-0.036879	-0.0836633
FXYD2	486	NM_001680	M-017391-02	0.000609394	0.000798743	0.762941	-0.117509	-0.320715		0.000749735	0.000822121	0.911952	-0.040028	-0.0308321		0.000664952	0.000723841	0.918643	-0.0368534	-0.0835798
CPA2	1358	NM_001869	M-005816-00	0.00193332	0.00222003	0.870855	-0.0600541	-0.119459		0.00275991	0.0028144	0.980638	-0.0084912	0.0785552		0.001846	0.00200868	0.919012	-0.0366789	-0.0830122
MGRN1	23295	NM_015246	M-022620-00	0.00144327	0.00150035	0.961956	-0.0168448	0.031896		0.00141935	0.0015753	0.901003	-0.045274	-0.049028		0.00135376	0.00147228	0.919496	-0.0364502	-0.082268
PDC	5132	NM_002597	M-013000-00	0.00142691	0.00150035	0.951052	-0.0217958	0.0145533		0.00145761	0.0015753	0.925287	-0.0337236	-0.00896477		0.00135406	0.00147228	0.919699	-0.0363544	-0.0819561
CHRNA9	55584	NM_017581	M-006141-02	0.00206444	0.00222003	0.929918	-0.0315555	-0.0196334		0.00293075	0.0028144	1.04134	0.0175935	0.169031		0.00184893	0.00200868	0.920474	-0.0359885	-0.0807655
RBKS	64080	NM_022128	M-006786-00	0.000567126	0.000537992	1.05415	0.0229032	0.171127		0.000609038	0.000517914	1.17595	0.0703872	0.352149		0.000599128	0.000650629	0.920845	-0.0358135	-0.080196
PTPN4	5775	NM_002830	M-009489-01	0.000996848	0.000798743	1.24802	0.0962216	0.427949		0.000840033	0.000822121	1.02179	0.0093605	0.140475		0.000667789	0.000723841	0.922562	-0.0350043	-0.0775631
NT5C	30833	NM_014595	M-020511-00	0.0020839	0.00222003	0.938681	-0.0274818	-0.0053639		0.00224335	0.0028144	0.797096	-0.0984892	-0.233608		0.00185415	0.00200868	0.923072	-0.0347646	-0.0767831
CELA1	1990	NM_001971	M-005860-02	0.00184114	0.00155138	1.18678	0.0743693	0.351404		0.00272346	0.00171016	1.59252	0.202084	0.808946		0.00154153	0.00166823	0.924051	-0.0343042	-0.0752849
ADAMTS20	80070	NM_025003	M-005772-02	0.00216818	0.00211685	1.02425	0.0104049	0.127347		0.00193029	0.00210791	0.915733	-0.0382312	-0.0245995		0.00169156	0.00183055	0.924068	-0.0342959	-0.0752579
UBA6	55236	NM_018227	M-006403-02	0.00142685	0.00150035	0.951012	-0.021814	0.0144895		0.00107631	0.0015753	0.683241	-0.165426	-0.465783		0.00136096	0.00147228	0.924385	-0.0341473	-0.0747741
ERN2	10595	NM_033266	M-004878-04	0.000554852	0.000537992	1.03134	0.013401	0.137842		0.000492976	0.000517914	0.95185	-0.0214316	0.0336705		0.000602303	0.000650629	0.925725	-0.0335178	-0.072726
HTR2B	3357	NM_000867	M-005639-03	0.000655502	0.000787362	0.832529	-0.0796004	-0.187927		0.000724555	0.000745694	0.971651	-0.0124896	0.0646864		0.000736824	0.000795884	0.925793	-0.033486	-0.0726223
PPP2CA	5515	NM_002715	M-003598-01	0.000720484	0.000798743	0.902021	-0.0447831	-0.0659677		0.000707973	0.000822121	0.861153	-0.0649195	-0.11717		0.00067037	0.000723841	0.926128	-0.0333291	-0.0721116
CACNA1S	779	NM_000069	M-006130-02	0.00198751	0.00222003	0.895264	-0.0480488	-0.0774068		0.00210415	0.0028144	0.747636	-0.12631	-0.330106		0.0018609	0.00200868	0.92643	-0.0331876	-0.0716514
GRK6	2870	NM_001004105	M-004627-02	0.000654323	0.000748678	0.873971	-0.0585031	-0.114027		0.000496683	0.000743484	0.668047	-0.175193	-0.499658		0.000565069	0.000609788	0.926665	-0.033077	-0.0712915
SORCS2	57537	NM_020777	M-013162-01	0.000591126	0.000787362	0.750768	-0.124494	-0.345183		0.000647349	0.000745694	0.868116	-0.0614223	-0.105039		0.000737987	0.000795884	0.927255	-0.032801	-0.0703935
GPR3	2827	NM_005281	M-003951-01	0.000400834	0.000787362	0.509085	-0.29321	-0.936168		0.00043174	0.000745694	0.578977	-0.237339	-0.715215		0.000738211	0.000795884	0.927536	-0.032669	-0.0699639
FN3K	64122	NM_022158	M-006724-00	0.000798627	0.000748678	1.06672	0.0280487	0.189151		0.000641768	0.000743484	0.86319	-0.0638936	-0.113611		0.00056597	0.000609788	0.928143	-0.0323849	-0.0690394
CARD18	59082	NM_021571	M-009915-00	0.00210745	0.00211685	0.995555	-0.00193457	0.084124		0.001463	0.00210791	0.694053	-0.158607	-0.442131		0.00169904	0.00183055	0.928159	-0.0323777	-0.069016
PRKX	5613	NM_005044	M-004660-02	0.00284205	0.00331639	0.856969	-0.0670347	-0.143911		0.00263899	0.00281323	0.938065	-0.0277672	0.0116954		0.00263427	0.00283782	0.928273	-0.0323242	-0.0688419
CELSR3	1951	NM_001407	M-005461-01	0.000627486	0.000787362	0.796948	-0.0985703	-0.254376		0.000599525	0.000745694	0.803982	-0.0947535	-0.220651		0.000739462	0.000795884	0.929109	-0.0319336	-0.0675707
FBP2	8789	NM_003837	M-010139-01	0.000909687	0.000798743	1.1389	0.056485	0.288758		0.000783553	0.000822121	0.953087	-0.0208673	0.0356278		0.000673146	0.000723841	0.929964	-0.031534	-0.0662704
DRD2	1813	NM_016574	M-005478-01	0.00289865	0.00331639	0.874037	-0.0584702	-0.113911		0.00251339	0.00281323	0.893419	-0.048945	-0.061761		0.00264207	0.00283782	0.931022	-0.0310401	-0.0646632
KCNMA1	3778	NM_002247	M-006267-01	0.000813816	0.000798743	1.01887	0.00811905	0.11934		0.0007396	0.000822121	0.899624	-0.0459388	-0.0513339		0.000674036	0.000723841	0.931192	-0.0309606	-0.0644046
UBE2D2	7322	NM_003339	M-010383-02	0.0013682	0.00150035	0.911922	-0.0400423	-0.0493612		0.00149297	0.0015753	0.947732	-0.0233142	0.0271407		0.00137114	0.00147228	0.931305	-0.0309083	-0.0642344
TNS3	64759	NM_022748	M-009997-02	0.000914773	0.000798743	1.14526	0.0589059	0.297238		0.000797398	0.000822121	0.969927	-0.0132609	0.0620112		0.000674216	0.000723841	0.931442	-0.0308443	-0.0640262
UBA7	7318	NM_003335	M-019759-00	0.00124428	0.00118799	1.04738	0.0201024	0.161316		0.00237412	0.00149948	1.5833	0.199562	0.800201		0.00148707	0.00159639	0.931521	-0.0308072	-0.0639055
AVPR2	554	NM_000054	M-005432-00	0.000497267	0.000787362	0.631561	-0.199585	-0.608213		0.000585335	0.000745694	0.784953	-0.105157	-0.256734		0.000742658	0.000795884	0.933124	-0.0300605	-0.0614759
ADAM19	8728	NM_023038	M-005757-01	0.00205345	0.00222003	0.924968	-0.0338734	-0.0277528		0.00241491	0.0028144	0.858056	-0.0664846	-0.122598		0.00187548	0.00200868	0.933689	-0.0297979	-0.0606211
FZD2	2535	NM_001466	M-005501-01	0.000475977	0.000787362	0.604521	-0.218589	-0.674781		0.000604512	0.000745694	0.81067	-0.091156	-0.208172		0.000743753	0.000795884	0.9345	-0.0294206	-0.0593934
GPR42	2866	NM_005305	M-005573-00	0.00291524	0.00331639	0.879038	-0.0559921	-0.105231		0.00262664	0.00281323	0.933674	-0.0298047	0.00462807		0.00265513	0.00283782	0.935624	-0.0288986	-0.0576949
KCNJ9	3765	NM_004983	M-006253-01	0.00196206	0.00211685	0.926873	-0.0329797	-0.0246223		0.00160555	0.00210791	0.76168	-0.118228	-0.302072		0.00171408	0.00183055	0.936373	-0.0285509	-0.0565634
WBP11	51729	NM_016312	M-013343-00	0.00061008	0.000798743	0.7638	-0.11702	-0.319003		0.000574287	0.000822121	0.698543	-0.155807	-0.432418		0.000677812	0.000723841	0.936409	-0.0285344	-0.0565097
PRSS1	5644	NM_002769	M-006008-02	0.00131228	0.00155138	0.845884	-0.0726891	-0.163718		0.00168397	0.00171016	0.984687	-0.00670183	0.0847617		0.00156279	0.00166823	0.936798	-0.028354	-0.0559228
TMPRSS6	164656	NM_153609	M-006052-02	0.00118408	0.00155138	0.763242	-0.117338	-0.320115		0.00115554	0.00171016	0.675689	-0.170253	-0.482526		0.00156283	0.00166823	0.936821	-0.0283433	-0.0558879
NEURL	9148	NM_004210	M-016715-00	0.00138564	0.00150035	0.923548	-0.0345405	-0.0300893		0.00145303	0.0015753	0.922382	-0.035089	-0.0137007		0.0013798	0.00147228	0.937183	-0.0281756	-0.0553422
OVCH1	341350	NM_183378	M-019444-01	0.00151823	0.00155138	0.978632	-0.00938051	0.0580421		0.00197106	0.00171016	1.15256	0.0616633	0.32189		0.00156428	0.00166823	0.937689	-0.0279413	-0.0545799
CCR8	1237	NM_005201	M-005455-01	0.00301184	0.00331639	0.908166	-0.0418349	-0.0556404		0.00369005	0.00281323	1.31168	0.117827	0.516696		0.0026621	0.00283782	0.938081	-0.0277596	-0.0539887
DPP3	10072	NM_005700	M-005853-01	0.00195892	0.00222003	0.882383	-0.0543427	-0.0994532		0.00240826	0.0028144	0.855694	-0.0676817	-0.12675		0.00188465	0.00200868	0.938254	-0.0276794	-0.0537275
PM20D1	148811	NM_152491	M-016737-00	0.00173196	0.00155138	1.1164	0.0478197	0.258405		0.00216186	0.00171016	1.26413	0.101791	0.461075		0.00156626	0.00166823	0.938878	-0.027391	-0.0527891
LGMN	5641	NM_005606	M-005924-01	0.00203532	0.00222003	0.916802	-0.0377247	-0.0412431		0.00212942	0.0028144	0.756615	-0.121125	-0.312122		0.00188646	0.00200868	0.939158	-0.0272613	-0.0523671
MYLK4	340156	XM_373109	M-027171-00	0.00343641	0.00331639	1.03619	0.015439	0.144981		0.00290877	0.00281323	1.03396	0.0145045	0.158317		0.00266696	0.00283782	0.939792	-0.0269684	-0.0514139
TPD52L3	89882	NM_033516	M-007733-00	0.0030201	0.00331639	0.910658	-0.0406445	-0.0514709		0.00259638	0.00281323	0.922917	-0.0348372	-0.0128272		0.00266699	0.00283782	0.939803	-0.0269631	-0.0513968
ADRB3	155	NM_000025	M-005427-00	0.000551301	0.000787362	0.700187	-0.154786	-0.451289		0.000355094	0.000745694	0.476193	-0.322217	-1.00962		0.000748812	0.000795884	0.940856	-0.0264767	-0.0498141
LHCGR	3973	NM_000233	M-003681-02	0.000595755	0.000787362	0.756647	-0.121107	-0.333318		0.00071064	0.000745694	0.95299	-0.0209115	0.0354746		0.000749267	0.000795884	0.941428	-0.0262128	-0.0489551
MTMR2	8898	NM_016156	M-008038-00	0.000937072	0.000798743	1.17318	0.0693656	0.333877		0.000746884	0.000822121	0.908483	-0.041683	-0.0365724		0.000681831	0.000723841	0.941961	-0.025967	-0.0481553
MAP3K14	9020	NM_003954	M-003580-04	0.000737194	0.000748678	0.984661	-0.00671339	0.0673846		0.000660121	0.000743484	0.887875	-0.0516481	-0.0711369		0.000574822	0.000609788	0.942659	-0.0256453	-0.0471086
RNF207	388591	NM_207396	M-032070-01	0.00296227	0.00331639	0.893219	-0.049042	-0.0808859		0.00442769	0.00281323	1.57388	0.196972	0.791216		0.00267596	0.00283782	0.942965	-0.0255042	-0.0466495
PVR	5817	NM_006505	M-015323-00	0.00276271	0.00331639	0.833047	-0.0793303	-0.186981		0.00238542	0.00281323	0.847929	-0.0716406	-0.140482		0.00267914	0.00283782	0.944086	-0.0249887	-0.0449719
PRSS42	339906	NM_182702	M-009007-00	0.00223402	0.00211685	1.05535	0.0233954	0.172851		0.00202123	0.00210791	0.958878	-0.0182369	0.0447518		0.00172968	0.00183055	0.944893	-0.0246173	-0.0437635
HK1	3098	NM_000188	M-006820-01	0.000574302	0.000748678	0.767089	-0.115154	-0.312467		0.0005634	0.000743484	0.757783	-0.120455	-0.309798		0.000576305	0.000609788	0.945091	-0.0245265	-0.0434679
LOC196346	196346	XM_115100	M-026888-01	0.00144075	0.00150035	0.96028	-0.017602	0.0292434		0.000818121	0.0015753	0.519342	-0.284547	-0.878959		0.00139249	0.00147228	0.9458	-0.0242009	-0.0424085
USP14	9097	NM_001037334	M-006065-02	0.00150385	0.00155138	0.969368	-0.0135112	0.0435729		0.00126146	0.00171016	0.737629	-0.132162	-0.350404		0.00157965	0.00166823	0.946902	-0.023695	-0.0407622
MAST2	23139	NM_015112	M-004633-00	0.000595545	0.000537992	1.10698	0.0441384	0.24551		0.000562706	0.000517914	1.08649	0.0360238	0.232958		0.000616823	0.000650629	0.948042	-0.0231722	-0.0390611
USP21	27005	NM_012475	M-006071-00	0.00120504	0.00155138	0.776753	-0.109717	-0.293421		0.00160707	0.00171016	0.93972	-0.0270016	0.0143508		0.00158296	0.00166823	0.948884	-0.0227867	-0.0378067
ADAMTS12	81792	NM_030955	M-005763-02	0.00158192	0.00155138	1.01969	0.00846762	0.120561		0.00176382	0.00171016	1.03138	0.0134183	0.15455		0.00158369	0.00166823	0.949321	-0.022587	-0.0371568
BRDT	676	NM_001726	M-004938-02	0.000409667	0.000537992	0.761474	-0.118345	-0.323643		0.000439478	0.000517914	0.848555	-0.0713199	-0.13937		0.000617749	0.000650629	0.949465	-0.0225213	-0.0369429
RPS6KA1	6195	NM_001006665	M-003025-04	0.000426474	0.000537992	0.792714	-0.100884	-0.262479		0.000459443	0.000517914	0.887103	-0.052026	-0.0724476		0.000617909	0.000650629	0.949711	-0.0224087	-0.0365768
IRF2BP1	26145	NM_015649	M-006969-00	0.000635114	0.00118799	0.53461	-0.271963	-0.861742		0.00098708	0.00149948	0.658282	-0.181588	-0.521841		0.00152003	0.00159639	0.952167	-0.0212867	-0.0329256
KCNG1	3755	NM_002237	M-006228-03	0.00199239	0.00211685	0.941205	-0.0263159	-0.00127995		0.00171149	0.00210791	0.811934	-0.0904791	-0.205824		0.00174484	0.00183055	0.953177	-0.0208264	-0.0314279
TRIB1	10221	NM_025195	M-003633-01	0.000650656	0.000748678	0.869073	-0.0609437	-0.122576		0.000672351	0.000743484	0.904324	-0.0436757	-0.0434844		0.000582443	0.000609788	0.955158	-0.0199249	-0.0284942
TMPRSS5	80975	NM_030770	M-006051-01	0.00203868	0.00222003	0.918312	-0.0370097	-0.0387387		0.0026155	0.0028144	0.929326	-0.0318317	-0.00240266		0.00192089	0.00200868	0.956298	-0.0194069	-0.0268086
RPS6KC1	26750	NM_012424	M-005371-02	0.00051531	0.000537992	0.957839	-0.0187077	0.0253706		0.000647968	0.000517914	1.25111	0.0972962	0.445485		0.000622206	0.000650629	0.956315	-0.0193988	-0.0267824
LIMK1	3984	NM_002314	M-007730-02	0.000627097	0.000748678	0.837606	-0.0769602	-0.178679		0.000462937	0.000743484	0.622658	-0.20575	-0.605649		0.000584439	0.000609788	0.95843	-0.0184395	-0.0236609
CDKN1B	1027	NM_004064	M-003472-00	0.000575443	0.000537992	1.06961	0.0292263	0.193276		0.000574714	0.000517914	1.10967	0.0451942	0.264766		0.000623628	0.000650629	0.958501	-0.0184073	-0.0235561
STYX	6815	NM_145251	M-009571-01	0.000900411	0.000798743	1.12729	0.0520337	0.273167		0.000709229	0.000822121	0.862682	-0.0641492	-0.114498		0.00069391	0.000723841	0.95865	-0.01834	-0.0233371
HUS1	3364	NM_004507	M-003267-02	0.00317732	0.00331639	0.958064	-0.0186056	0.0257279		0.0031729	0.00281323	1.12785	0.0522506	0.289242		0.00272255	0.00283782	0.959383	-0.0180081	-0.022257
MASP2	10747	NM_139208	M-005938-02	0.00131022	0.00155138	0.844553	-0.0733733	-0.166114		0.00145974	0.00171016	0.853569	-0.0687611	-0.130494		0.0016031	0.00166823	0.960961	-0.0172943	-0.0199343
MYLK2	85366	NM_033118	M-005352-02	0.000623863	0.000748678	0.833286	-0.079206	-0.186546		0.000580825	0.000743484	0.78122	-0.107227	-0.263914		0.000586622	0.000609788	0.96201	-0.0168206	-0.0183929
TPP2	7174	NM_003291	M-006053-01	0.00208075	0.00222003	0.937261	-0.0281392	-0.00766679		0.0028449	0.0028144	1.01084	0.0046808	0.124243		0.00193425	0.00200868	0.962949	-0.0163965	-0.0170128
KCNH1	3756	NM_002238	M-006232-00	0.000903096	0.000798743	1.13065	0.0533267	0.277696		0.000745065	0.000822121	0.906271	-0.0427419	-0.0402453		0.000697333	0.000723841	0.963378	-0.0162034	-0.0163845
TSPO	706	NM_007311	M-009559-03	0.00207001	0.00211685	0.977871	-0.00971853	0.0568581		0.00164854	0.00210791	0.782071	-0.106754	-0.262275		0.00176438	0.00183055	0.963849	-0.0159908	-0.0156926
DYRK1B	9149	NM_004714	M-004806-01	0.000537388	0.000537992	0.998877	-0.000488196	0.0891905		0.000642977	0.000517914	1.24148	0.0939381	0.433837		0.000627898	0.000650629	0.965064	-0.0154438	-0.0139127
AGTPBP1	23287	NM_015239	M-014059-00	0.00208707	0.00155138	1.34531	0.128821	0.542139		0.0021567	0.00171016	1.26111	0.100753	0.457476		0.00161014	0.00166823	0.96518	-0.0153918	-0.0137437
MEX3C	51320	NM_016626	M-006989-01	0.00141442	0.00150035	0.942731	-0.0256123	0.00118466		0.00160218	0.0015753	1.01706	0.00734646	0.133489		0.00142331	0.00147228	0.966737	-0.0146919	-0.0114659
NLN	57486	NM_020726	M-005977-01	0.000734662	0.00155138	0.473555	-0.324629	-1.04622		0.00164933	0.00171016	0.964428	-0.0157301	0.0534466		0.00161368	0.00166823	0.967303	-0.0144374	-0.0106379
NPY1R	4886	NM_000909	M-005672-00	0.000603155	0.000787362	0.766045	-0.115746	-0.314538		0.000706175	0.000745694	0.947004	-0.0236483	0.0259819		0.000769949	0.000795884	0.967414	-0.0143875	-0.0104757
USP6	9098	NM_004505	M-006096-03	0.00213048	0.00222003	0.959662	-0.0178817	0.0282636		0.00303612	0.0028144	1.07878	0.0329334	0.222239		0.00194413	0.00200868	0.967864	-0.0141855	-0.00981811
ADAMTS13	11093	NM_139026	M-005764-03	0.000975011	0.00155138	0.628481	-0.201708	-0.615649		0.00215822	0.00171016	1.262	0.101059	0.458536		0.00161517	0.00166823	0.968192	-0.0140385	-0.0093398
EYA2	2139	NM_172110	M-017233-01	0.000762384	0.000798743	0.95448	-0.0202332	0.0200268		0.000772468	0.000822121	0.939603	-0.0270555	0.0141639		0.000701362	0.000723841	0.968945	-0.0137009	-0.00824138
OPN1SW	611	NM_001708	M-005680-00	0.00329211	0.00331639	0.992677	-0.00319183	0.07972		0.0026532	0.00281323	0.943115	-0.0254355	0.0197828		0.0027509	0.00283782	0.969371	-0.0135099	-0.0076199
F12	2161	NM_000505	M-005869-01	0.00280859	0.00155138	1.81039	0.257771	0.993832		0.00193719	0.00171016	1.13275	0.0541344	0.295776		0.00161936	0.00166823	0.970708	-0.0129114	-0.00567223
SOCS6	9306	NM_004232	M-017375-01	0.00104836	0.00118799	0.882464	-0.0543032	-0.099315		0.00166281	0.00149948	1.10892	0.044901	0.263749		0.00155038	0.00159639	0.971178	-0.012701	-0.00498771
STK31	56164	NM_031414	M-005382-01	0.00283313	0.00331639	0.85428	-0.0683998	-0.148693		0.00247998	0.00281323	0.881541	-0.0547574	-0.0819217		0.00275628	0.00283782	0.971269	-0.0126605	-0.004856
KCNC1	3746	NM_001112741	M-006220-03	0.00211738	0.00222003	0.953764	-0.0205591	0.0188852		0.00177541	0.0028144	0.63083	-0.200088	-0.586009		0.0019511	0.00200868	0.971337	-0.01263	-0.00475675
FKSG83	83954	NM_032030	M-014769-02	0.000637699	0.000787362	0.809918	-0.0915591	-0.229817		0.000653453	0.000745694	0.876301	-0.0573465	-0.0909022		0.000775302	0.000795884	0.97414	-0.0113786	-0.000684575
HIPK2	28996	NM_022740	M-003266-03	0.000524025	0.000537992	0.974038	-0.0114243	0.0508831		0.000661198	0.000517914	1.27666	0.106074	0.475932		0.000633899	0.000650629	0.974287	-0.0113129	-0.000470681
RFPL4B	442247	NM_001013734	M-032292-03	0.000540571	0.00118799	0.455028	-0.341962	-1.10694		0.00160227	0.00149948	1.06855	0.0287953	0.207886		0.00155601	0.00159639	0.974706	-0.0111263	0.000136554
PRPS2	5634	NM_002765	M-004877-02	0.000587873	0.000537992	1.09272	0.0385072	0.225785		0.00068934	0.000517914	1.33099	0.124176	0.538719		0.000634286	0.000650629	0.974882	-0.0110479	0.000391576
ADAMTS5	11096	NM_007038	M-005775-01	0.00254373	0.00155138	1.63966	0.214753	0.843148		0.0021908	0.00171016	1.28105	0.107566	0.481106		0.00162698	0.00166823	0.975272	-0.0108743	0.000956339
TMPRSS11E	28983	NM_014058	M-005847-02	0.00240552	0.00155138	1.55057	0.190491	0.758162		0.00200315	0.00171016	1.17132	0.0686757	0.346213		0.00162739	0.00166823	0.975519	-0.0107642	0.00131482
CDC42BPA	8476	NM_014826	M-003814-04	0.00322716	0.00331639	0.973094	-0.011845	0.0494093		0.00301423	0.00281323	1.07145	0.029972	0.211967		0.00276915	0.00283782	0.975802	-0.0106384	0.00172418
RPS6KA4	8986	NM_003942	M-004664-01	0.00311816	0.00331639	0.940225	-0.0267681	-0.00286374		0.00266542	0.00281323	0.947458	-0.0234399	0.0267048		0.00276932	0.00283782	0.975862	-0.0106117	0.00181084
HGF	3082	NM_001010933	M-006650-01	0.00123035	0.00155138	0.793068	-0.10069	-0.2618		0.00124342	0.00171016	0.727079	-0.138418	-0.372104		0.00162848	0.00166823	0.976173	-0.0104731	0.00226186
ASB8	140461	NM_024095	M-014301-00	0.00164816	0.00118799	1.38735	0.142186	0.588956		0.00178543	0.00149948	1.1907	0.0758015	0.370929		0.00155971	0.00159639	0.977024	-0.0100947	0.00349326
PMPCB	9512	NM_004279	M-004747-01	0.00150819	0.00155138	0.972161	-0.012262	0.0479486		0.00156356	0.00171016	0.914274	-0.0389236	-0.0270014		0.00163015	0.00166823	0.977176	-0.0100274	0.00371237
PAPPA2	60676	NM_021936	M-005998-02	0.00113846	0.00155138	0.733837	-0.1344	-0.379883		0.00160323	0.00171016	0.937473	-0.0280411	0.0107453		0.00163023	0.00166823	0.97722	-0.0100078	0.0037761
KCNE3	10008	NM_005472	M-017528-01	0.00219787	0.00211685	1.03827	0.0163117	0.148038		0.00168456	0.00210791	0.79916	-0.0973663	-0.229713		0.00178886	0.00183055	0.977223	-0.0100062	0.00378125
RAG1	5896	NM_000448	M-006549-03	0.00144267	0.00150035	0.961556	-0.0170256	0.0312625		0.00142589	0.0015753	0.905156	-0.0432766	-0.0421		0.00144042	0.00147228	0.978359	-0.00950174	0.0054228
RCE1	9986	NM_001032279	M-006025-01	0.00128449	0.00155138	0.82797	-0.0819856	-0.196282		0.0020508	0.00171016	1.19919	0.0788869	0.381631		0.00163338	0.00166823	0.979107	-0.00916998	0.00650234
ZNF645	158506	NM_152577	M-007148-02	0.00146828	0.00150035	0.978628	-0.00938229	0.0580359		0.00107379	0.0015753	0.681641	-0.166444	-0.469314		0.00144221	0.00147228	0.97957	-0.00896441	0.00717128
CUL5	8065	NM_003478	M-019553-01	0.00243221	0.00211685	1.14897	0.0603095	0.302155		0.0021203	0.00210791	1.00588	0.00254544	0.116836		0.00179355	0.00183055	0.979786	-0.00886871	0.00748269
PKD2	5311	NM_000297	M-006288-01	0.000799399	0.000798743	1.00082	0.000356624	0.0921497		0.00083847	0.000822121	1.01989	0.00855146	0.137669		0.000709953	0.000723841	0.980813	-0.00841357	0.00896374
CDKN2D	1032	NM_079421	M-003247-03	0.000670137	0.000537992	1.24563	0.0953876	0.425028		0.000776908	0.000517914	1.50007	0.176112	0.718863		0.000638627	0.000650629	0.981553	-0.00808607	0.0100294
KIAA1804	84451	NM_032435	M-004063-03	0.00322572	0.00331639	0.972658	-0.0120398	0.0487269		0.00262925	0.00281323	0.934603	-0.029373	0.00612563		0.00278553	0.00283782	0.981575	-0.00807658	0.0100603
SCYL3	57147	NM_020423	M-005357-00	0.000640215	0.000537992	1.19001	0.0755496	0.355539		0.000551925	0.000517914	1.06567	0.0276228	0.203819		0.000639157	0.000650629	0.982368	-0.00772571	0.011202
NRD1	4898	NM_001101662	M-005980-02	0.00227314	0.00222003	1.02393	0.0102683	0.126869		0.00289883	0.0028144	1.03	0.0128376	0.152535		0.00197566	0.00200868	0.983563	-0.00719797	0.0129193
UBA3	9039	NM_003968	M-005249-00	0.00147001	0.00118799	1.23739	0.0925056	0.414933		0.0016585	0.00149948	1.10605	0.043774	0.25984		0.00157227	0.00159639	0.984893	-0.00661101	0.0148293
FPR2	2358	NM_001005738	M-005140-01	0.000631246	0.000787362	0.801723	-0.0959759	-0.245288		0.00080635	0.000745694	1.08134	0.0339628	0.225809		0.000785176	0.000795884	0.986547	-0.00588226	0.0172006
TNNI3K	51086	NM_015978	M-005013-01	0.000748891	0.000748678	1.00028	0.000123325	0.0913325		0.000737831	0.000743484	0.992397	-0.00331461	0.0965105		0.000601677	0.000609788	0.9867	-0.00581499	0.0174196
USP30	84749	NM_032663	M-021294-03	0.00206671	0.00222003	0.93094	-0.0310785	-0.0179627		0.00271866	0.0028144	0.965982	-0.0150308	0.0558723		0.00198214	0.00200868	0.986788	-0.00577611	0.0175461
GRM4	2914	NM_000841	M-005619-01	0.00107796	0.000787362	1.36908	0.136428	0.568785		0.000966942	0.000745694	1.2967	0.11284	0.499398		0.000785619	0.000795884	0.987103	-0.00563745	0.0179973
NPR1	4881	NM_000906	M-005354-00	0.00076763	0.000787362	0.974939	-0.0110225	0.0522906		0.000768969	0.000745694	1.03121	0.0133479	0.154305		0.000786034	0.000795884	0.987624	-0.00540835	0.0187428
DPP9	91039	NM_139159	M-005856-02	0.0022149	0.00222003	0.997692	-0.00100354	0.0873853		0.00231064	0.0028144	0.821006	-0.0856539	-0.189088		0.00198408	0.00200868	0.987755	-0.00535067	0.0189305
ALDH18A1	5832	NM_002860	M-006785-00	0.000649075	0.000537992	1.20648	0.0815186	0.376447		0.000651129	0.000517914	1.25722	0.0994096	0.452815		0.000642711	0.000650629	0.987831	-0.00531756	0.0190382
KIAA1274	27143	NM_014431	M-026434-01	0.00147139	0.000798743	1.84213	0.26532	1.02027		0.00121051	0.000822121	1.47243	0.168034	0.690842		0.000715629	0.000723841	0.988655	-0.00495518	0.0202174
APH1B	83464	NM_031301	M-008061-01	0.00222931	0.00222003	1.00418	0.00181148	0.0972459		0.00244592	0.0028144	0.869072	-0.0609443	-0.103381		0.00198623	0.00200868	0.988825	-0.00488049	0.0204604
SSTR2	6752	NM_001050	M-005728-01	0.000641437	0.000787362	0.814666	-0.0890206	-0.220925		0.000583115	0.000745694	0.781975	-0.106807	-0.262459		0.000787045	0.000795884	0.988895	-0.00484973	0.0205605
SPRYD5P	399937	XM_374917	M-029937-01	0.00131617	0.00118799	1.10789	0.0444982	0.246771		0.00155379	0.00149948	1.03622	0.0154517	0.161602		0.00157897	0.00159639	0.989093	-0.00476308	0.0208425
ADAMTS4	9507	NM_005099	M-003807-03	0.00152959	0.00155138	0.985957	-0.00614182	0.0693867		0.00178458	0.00171016	1.04352	0.0184994	0.172174		0.00165187	0.00166823	0.990194	-0.00427967	0.0224155
KCNV1	27012	NM_014379	M-006278-01	0.000949562	0.000798743	1.18882	0.0751159	0.35402		0.000852057	0.000822121	1.03641	0.0155329	0.161884		0.000717614	0.000723841	0.991397	-0.00375229	0.0241316
LONP2	83752	NM_031490	M-005933-00	0.00210177	0.00222003	0.94673	-0.0237738	0.00762463		0.00259204	0.0028144	0.920993	-0.0357439	-0.0159722		0.00199442	0.00200868	0.992904	-0.00309252	0.0262785
TRIM48	79097	NM_024114	M-007059-00	0.00309559	0.00331639	0.933421	-0.0299223	-0.0139127		0.00248918	0.00281323	0.884812	-0.0531491	-0.0763432		0.00281904	0.00283782	0.993383	-0.00288316	0.0269598
GABRQ	55879	NM_018558	M-006177-00	0.00226984	0.00211685	1.07227	0.0303042	0.197051		0.00182709	0.00210791	0.866774	-0.0620939	-0.107369		0.00181988	0.00183055	0.994167	-0.00254066	0.0280743
DTX1	1840	NM_004416	M-006525-00	0.00141446	0.00150035	0.942752	-0.0256024	0.00121927		0.00122134	0.0015753	0.775302	-0.110529	-0.275369		0.00146416	0.00147228	0.994486	-0.00240148	0.0285271
UBE2G1	7326	NM_003342	M-010154-02	0.0016485	0.00150035	1.09874	0.0408958	0.234152		0.00134239	0.0015753	0.852146	-0.0694859	-0.133008		0.00146536	0.00147228	0.995301	-0.00204577	0.0296846
SCNN1A	6337	NM_001038	M-006504-01	0.000776183	0.000798743	0.971756	-0.0124429	0.0473149		0.000976553	0.000822121	1.18785	0.07476	0.367317		0.000720665	0.000723841	0.995612	-0.00190993	0.0301267
ERBB3	2065	NM_001005915	M-003127-03	0.000552652	0.000537992	1.02725	0.0116756	0.131798		0.000450757	0.000517914	0.870333	-0.0603145	-0.101197		0.000647916	0.000650629	0.995831	-0.00181449	0.0304372
ANKK1	255239	NM_178510	M-004930-01	0.00341711	0.00331639	1.03037	0.0129924	0.136411		0.00265042	0.00281323	0.942128	-0.0258902	0.0182056		0.00282631	0.00283782	0.995945	-0.00176457	0.0305997
METAP1D	254042	NM_199227	M-032013-00	0.00167825	0.00155138	1.08178	0.0341403	0.210489		0.00133619	0.00171016	0.781322	-0.10717	-0.263717		0.00166185	0.00166823	0.996178	-0.00166305	0.03093
LMBR1	64327	NM_022458	M-016140-00	0.000646399	0.000748678	0.863386	-0.0637948	-0.132563		0.000612511	0.000743484	0.823839	-0.0841574	-0.183897		0.00060766	0.000609788	0.996511	-0.00151797	0.0314021
RNASEL	6041	NM_021133	M-005032-01	0.000652441	0.000748678	0.871458	-0.0597538	-0.118407		0.000562756	0.000743484	0.756917	-0.120952	-0.311521		0.000607743	0.000609788	0.996647	-0.0014588	0.0315947
KCNA4	3739	NM_002233	M-006214-01	0.00105774	0.000798743	1.32425	0.12197	0.518143		0.000842635	0.000822121	1.02495	0.0107038	0.145134		0.000721477	0.000723841	0.996734	-0.00142092	0.0317179
PLEKHM1P	440456	XM_940040	M-033531-00	0.00145402	0.00150035	0.969123	-0.013621	0.0431883		0.00144334	0.0015753	0.916229	-0.037996	-0.0237837		0.00147048	0.00147228	0.998777	-0.000531329	0.0346127
MAST4	375449	NM_198828	M-031608-01	0.000750186	0.000748678	1.00201	0.00087364	0.0939607		0.000632049	0.000743484	0.850117	-0.0705211	-0.136599		0.000609294	0.000609788	0.99919	-0.000351983	0.0351963
CKS2	1164	NM_001827	M-007678-00	0.000748838	0.000748678	1.00021	9.26738e-05	0.0912251		0.000626728	0.000743484	0.842962	-0.0741922	-0.149333		0.000609318	0.000609788	0.99923	-0.000334321	0.0352537
TRIL	9865	NM_014817	M-021245-01	0.00148292	0.00150035	0.988384	-0.00507436	0.0731258		0.00138683	0.0015753	0.880359	-0.0553402	-0.0839431		0.00147249	0.00147228	1.00014	6.06607e-05	0.036539
ABL1	25	NM_005157	M-003100-02	0.000711831	0.000748678	0.950783	-0.0219185	0.0141235		0.000563172	0.000743484	0.757477	-0.120631	-0.310406		0.000610441	0.000609788	1.00107	0.000464798	0.0378541
TRIM27	5987	NM_006510	M-006552-00	0.0030074	0.00331639	0.906828	-0.042475	-0.0578826		0.00249906	0.00281323	0.888326	-0.0514277	-0.0703724		0.00284346	0.00283782	1.00199	0.000863527	0.0391515
PPP2R5D	5528	NM_006245	M-009799-01	0.000955613	0.000798743	1.1964	0.0778746	0.363683		0.000791279	0.000822121	0.962484	-0.0166065	0.0504068		0.000725298	0.000723841	1.00201	0.000872842	0.0391819
FBXO45	200933	NM_001105573	M-023542-02	0.00162323	0.00118799	1.36636	0.135566	0.565767		0.00197514	0.00149948	1.31722	0.119658	0.523049		0.00160081	0.00159639	1.00277	0.00120293	0.040256
CDK11A	728642	NM_033529	M-181567-01	0.000804748	0.000748678	1.07489	0.031365	0.200767		0.000878741	0.000743484	1.18192	0.072589	0.359787		0.000612	0.000609788	1.00363	0.0015727	0.0414592
FRK	2444	NM_002031	M-003139-01	0.000422509	0.000537992	0.785345	-0.10494	-0.276687		0.000658025	0.000517914	1.27053	0.103985	0.468686		0.00065311	0.000650629	1.00381	0.00165309	0.0417208
CASP3	836	NM_032991	M-004307-02	0.000428198	0.00155138	0.276012	-0.559072	-1.86744		0.00170451	0.00171016	0.996694	-0.00143824	0.103019		0.00167471	0.00166823	1.00389	0.00168433	0.0418225
TRIM6	117854	NM_058166	M-007121-01	0.00147099	0.00150035	0.980435	-0.00858137	0.0608413		0.00147291	0.0015753	0.934999	-0.0291888	0.00676429		0.00147915	0.00147228	1.00466	0.00202121	0.0429187
ZNF185	7739	NM_007150	M-019519-01	0.00146629	0.00150035	0.977303	-0.0099709	0.055974		0.00157261	0.0015753	0.998291	-0.000742949	0.10543		0.00147925	0.00147228	1.00473	0.00205101	0.0430156
CHRNA4	1137	NM_000744	M-006138-02	0.00233744	0.00211685	1.1042	0.0430488	0.241694		0.00155027	0.00210791	0.735454	-0.133444	-0.354852		0.00183943	0.00183055	1.00485	0.00210046	0.0431766
EPHA5	2044	NM_182472	M-005315-03	0.000775347	0.000748678	1.03562	0.0152009	0.144147		0.000610587	0.000743484	0.821251	-0.0855243	-0.188638		0.000613432	0.000609788	1.00598	0.00258755	0.0447616
MKRN2	23609	NM_014160	M-006960-01	0.0014964	0.00150035	0.997369	-0.00114415	0.0868927		0.000989192	0.0015753	0.627937	-0.202084	-0.592931		0.00148112	0.00147228	1.006	0.00259887	0.0447984
UNK	85451	NM_001080419	M-022950-01	0.00356736	0.00331639	1.07567	0.0316805	0.201872		0.00333924	0.00281323	1.18698	0.0744429	0.366217		0.00285653	0.00283782	1.00659	0.00285432	0.0456296
SPRYD5	84767	NM_032681	M-010079-02	0.00138176	0.00150035	0.92096	-0.0357594	-0.034359		0.00143713	0.0015753	0.912286	-0.0398689	-0.0302803		0.00148303	0.00147228	1.0073	0.00315768	0.0466168
NTSR1	4923	NM_002531	M-005675-01	0.00229451	0.00222003	1.03355	0.0143308	0.141099		0.00294889	0.0028144	1.04779	0.0202734	0.178327		0.0020236	0.00200868	1.00743	0.00321531	0.0468043
PPP2R5E	5529	NM_006246	M-008531-01	0.000881401	0.000798743	1.10349	0.0427665	0.240705		0.000769438	0.000822121	0.935918	-0.0287622	0.00824421		0.000729231	0.000723841	1.00745	0.00322162	0.0468248
PPM1H	57460	NM_020700	M-027012-01	0.00228765	0.00222003	1.03046	0.0130314	0.136547		0.00287775	0.0028144	1.02251	0.00966662	0.141537		0.00202452	0.00200868	1.00789	0.00341287	0.0474472
P2RX7	5027	NM_002562	M-003728-01	0.00262194	0.00211685	1.2386	0.0929324	0.416428		0.00276242	0.00210791	1.3105	0.117437	0.515346		0.00184506	0.00183055	1.00792	0.00342743	0.0474945
PHF8	23133	NM_015107	M-004291-00	0.00160564	0.00150035	1.07018	0.0294571	0.194084		0.0018217	0.0015753	1.15641	0.0631134	0.32692		0.00148432	0.00147228	1.00818	0.00353702	0.0478511
CLCN6	1185	NM_021737	M-006154-01	0.00104928	0.000798743	1.31366	0.118482	0.505926		0.000895414	0.000822121	1.08915	0.0370881	0.236649		0.000730058	0.000723841	1.00859	0.00371369	0.048426
G6PC3	92579	NM_138387	M-015549-00	0.000793963	0.000798743	0.994015	-0.00260692	0.0817689		0.000768602	0.000822121	0.934901	-0.0292342	0.00660703		0.000730118	0.000723841	1.00867	0.00374964	0.048543
AQP7	364	NM_001170	M-008726-00	0.00187517	0.00211685	0.885826	-0.0526514	-0.0935289		0.00114428	0.00210791	0.542848	-0.265322	-0.812277		0.00184975	0.00183055	1.01049	0.00453015	0.0510828
CACNA1B	774	NM_000718	M-006122-01	0.000837452	0.000798743	1.04846	0.0205529	0.162894		0.000844416	0.000822121	1.02712	0.0116207	0.148314		0.000732582	0.000723841	1.01208	0.00521289	0.0533044
GABRR3	200959	NM_001105580	M-023691-01	0.00223492	0.00222003	1.00671	0.00290298	0.101069		0.00251991	0.0028144	0.895363	-0.0480009	-0.0584864		0.00203359	0.00200868	1.0124	0.00535339	0.0537616
SUPT16H	11198	NM_007192	M-009517-00	0.00101809	0.00155138	0.656248	-0.182932	-0.549881		0.00212491	0.00171016	1.24252	0.0943037	0.435105		0.00169188	0.00166823	1.01417	0.00611242	0.0562315
GPR37L1	9283	NM_004767	M-005490-02	0.000697504	0.000787362	0.885874	-0.052628	-0.093447		0.000724875	0.000745694	0.972081	-0.0122976	0.0653525		0.000807248	0.000795884	1.01428	0.00615747	0.0563781
SENP6	26054	NM_001100409	M-006044-01	0.00215023	0.00222003	0.968559	-0.0138741	0.0423017		0.00270991	0.0028144	0.962872	-0.0164313	0.0510145		0.00204192	0.00200868	1.01655	0.00712906	0.0595397
PPP6C	5537	NM_002721	M-009935-01	0.000747712	0.000798743	0.93611	-0.0286731	-0.00953694		0.000822488	0.000822121	1.00045	0.000193453	0.108678		0.000736167	0.000723841	1.01703	0.00733313	0.0602037
GRIK1	2897	NM_000830	M-006189-02	0.00216516	0.00211685	1.02282	0.00979866	0.125224		0.00170437	0.00210791	0.808559	-0.0922882	-0.212099		0.0018619	0.00183055	1.01713	0.00737506	0.0603402
UBE2Q1	55585	NM_017582	M-008631-03	0.00145592	0.00150035	0.970391	-0.0130534	0.0451767		0.00118389	0.0015753	0.75153	-0.124054	-0.32228		0.00149804	0.00147228	1.0175	0.00753311	0.0608545
ZNRF1	84937	NM_032268	M-007098-00	0.00152994	0.00150035	1.01972	0.0084821	0.120612		0.00174835	0.0015753	1.10985	0.0452649	0.265011		0.00149891	0.00147228	1.01808	0.00778367	0.0616698
CACNG6	59285	NM_145814	M-017454-00	0.00200446	0.00211685	0.946905	-0.0236937	0.00790515		0.00161719	0.00210791	0.767198	-0.115093	-0.291198		0.00186593	0.00183055	1.01933	0.00831288	0.0633918
TRIM49	57093	NM_020358	M-007030-01	0.00160573	0.00150035	1.07024	0.0294801	0.194165		0.00163221	0.0015753	1.03612	0.0154113	0.161462		0.00150105	0.00147228	1.01954	0.00840391	0.0636881
KCNG2	26251	NM_012283	M-006229-01	0.00125014	0.000798743	1.56513	0.19455	0.772378		0.00117628	0.000822121	1.43079	0.155576	0.647631		0.000738303	0.000723841	1.01998	0.00859111	0.0642972
CYSLTR2	57105	NM_020377	M-005476-01	0.000696115	0.000787362	0.884111	-0.0534932	-0.0964778		0.000722887	0.000745694	0.969414	-0.0134907	0.061214		0.000812876	0.000795884	1.02135	0.00917497	0.0661971
P2RX3	5024	NM_002559	M-006284-01	0.00216423	0.00222003	0.974866	-0.0110551	0.0521764		0.00260921	0.0028144	0.927091	-0.0328776	-0.00603039		0.00205197	0.00200868	1.02155	0.00926092	0.0664768
SHPRH	257218	NM_173082	M-007167-01	0.00151166	0.00150035	1.00754	0.00326149	0.102325		0.00103416	0.0015753	0.656485	-0.182775	-0.525958		0.00150723	0.00147228	1.02374	0.0101877	0.0694926
RNF144A	9781	NM_014746	M-006912-01	0.000539614	0.00118799	0.454222	-0.342731	-1.10963		0.000606301	0.00149948	0.404341	-0.393253	-1.25601		0.00163691	0.00159639	1.02539	0.0108874	0.0717695
USP18	11274	NM_017414	M-004236-03	0.0019804	0.00155138	1.27654	0.106035	0.462325		0.00172927	0.00171016	1.01117	0.00482547	0.124745		0.00171142	0.00166823	1.02589	0.0111007	0.0724635
PTH2R	5746	NM_005048	M-005718-01	0.00337288	0.00331639	1.01703	0.00733448	0.116592		0.0032933	0.00281323	1.17065	0.0684263	0.345348		0.00291238	0.00283782	1.02627	0.0112631	0.072992
SSH2	85464	NM_033389	M-008084-01	0.000947429	0.000798743	1.18615	0.0741394	0.350599		0.000801315	0.000822121	0.974692	-0.0111324	0.0693941		0.000744076	0.000723841	1.02795	0.0119736	0.0753039
HTR7	3363	NM_000872	M-005644-02	0.00072603	0.000787362	0.922105	-0.0352199	-0.0324691		0.000606763	0.000745694	0.813689	-0.0895418	-0.202573		0.00081879	0.000795884	1.02878	0.0123229	0.0764405
KCNQ3	3786	NM_004519	M-006273-00	0.00251062	0.00211685	1.18602	0.0740905	0.350428		0.0018915	0.00210791	0.897332	-0.0470469	-0.0551774		0.00188537	0.00183055	1.02994	0.0128132	0.0780359
CDK6	1021	NM_001259	M-003240-02	0.000584099	0.000537992	1.0857	0.0357104	0.215988		0.000690968	0.000517914	1.33414	0.125201	0.542273		0.000670595	0.000650629	1.03069	0.0131272	0.0790578
NT5M	56953	NM_020201	M-013214-01	0.00240404	0.00222003	1.08289	0.0345841	0.212043		0.0034069	0.0028144	1.21052	0.082973	0.395804		0.00207052	0.00200868	1.03079	0.0131693	0.0791948
GPR77	27202	NM_018485	M-005597-01	0.00329864	0.00331639	0.994647	-0.00233083	0.082736		0.00364095	0.00281323	1.29423	0.11201	0.496521		0.00292661	0.00283782	1.03129	0.0133803	0.0798813
GABRA1	2554	NM_000806	M-006162-03	0.00250166	0.00211685	1.18178	0.0725366	0.344985		0.00178257	0.00210791	0.845656	-0.0728063	-0.144525		0.00188958	0.00183055	1.03224	0.0137821	0.0811887
DPP4	1803	NM_001935	M-004181-02	0.00219625	0.00211685	1.03751	0.0159909	0.146914		0.00143723	0.00210791	0.681828	-0.166325	-0.468901		0.00188958	0.00183055	1.03225	0.0137839	0.0811946
KCNIP4	80333	NM_147183	M-021472-01	0.00224718	0.00211685	1.06156	0.0259462	0.181786		0.0025614	0.00210791	1.21514	0.0846251	0.401534		0.00189102	0.00183055	1.03303	0.0141143	0.0822698
PTPRD	5789	NM_130393	M-008527-01	0.000983841	0.000798743	1.23174	0.0905176	0.407969		0.000758099	0.000822121	0.922126	-0.0352099	-0.0141202		0.000747928	0.000723841	1.03328	0.0142163	0.0826016
G6PC	2538	NM_000151	M-011037-01	0.00119575	0.000798743	1.49704	0.175233	0.704712		0.000890726	0.000822121	1.08345	0.0348083	0.228742		0.000748129	0.000723841	1.03355	0.0143332	0.0829821
KCNA10	3744	NM_005549	M-006211-00	0.00241065	0.00211685	1.13879	0.0564435	0.288613		0.00183284	0.00210791	0.869505	-0.0607277	-0.10263		0.00189595	0.00183055	1.03572	0.0152439	0.0859454
MTMR1	8776	NM_003828	M-008037-02	0.00111062	0.000798743	1.39046	0.143158	0.592361		0.000877243	0.000822121	1.06705	0.0281838	0.205764		0.000750217	0.000723841	1.03644	0.0155437	0.086921
KCNA3	3738	NM_002232	M-006213-01	0.00256823	0.00211685	1.21323	0.0839434	0.384941		0.00221708	0.00210791	1.05179	0.0219281	0.184066		0.00189735	0.00183055	1.03649	0.0155652	0.086991
USP15	9958	NM_006313	M-006066-01	0.00239133	0.00155138	1.54143	0.187923	0.749165		0.00238271	0.00171016	1.39326	0.144033	0.607595		0.00172911	0.00166823	1.0365	0.0155677	0.0869992
SSTR1	6751	NM_001049	M-003711-01	0.000820929	0.000787362	1.04263	0.0181308	0.15441		0.000920861	0.000745694	1.2349	0.0916331	0.425842		0.000825538	0.000795884	1.03726	0.0158877	0.0880405
TPSG1	25823	NM_012467	M-006058-02	0.00221806	0.00222003	0.999113	-0.000385406	0.0895505		0.00245669	0.0028144	0.872901	-0.0590352	-0.0967595		0.00208376	0.00200868	1.03738	0.0159384	0.0882055
VPS8	23355	NM_015303	M-023668-02	0.00148577	0.00150035	0.990281	-0.00424172	0.0760425		0.00178937	0.0015753	1.13589	0.0553362	0.299944		0.00152802	0.00147228	1.03786	0.0161382	0.0888555
GRIK3	2899	NM_000831	M-006191-02	0.00225077	0.00211685	1.06326	0.0266404	0.184218		0.00169509	0.00210791	0.804158	-0.0946588	-0.220322		0.00190009	0.00183055	1.03799	0.0161919	0.0890302
PRKCE	5581	NM_005400	M-004653-02	0.000787653	0.000748678	1.05206	0.02204	0.168103		0.000902088	0.000743484	1.21333	0.0839772	0.399287		0.000633336	0.000609788	1.03862	0.0164552	0.0898871
CACNA1C	775	NM_000719	M-006123-01	0.00243131	0.00211685	1.14855	0.060149	0.301593		0.00181208	0.00210791	0.859656	-0.0656752	-0.119791		0.00190272	0.00183055	1.03942	0.0167923	0.090984
RNF139	11236	NM_007218	M-006942-01	0.00150805	0.00150035	1.00513	0.00222252	0.0986856		0.00147843	0.0015753	0.938504	-0.0275637	0.0124013		0.00153118	0.00147228	1.04001	0.0170359	0.0917766
GPR75	10936	NM_006794	M-005596-00	0.000770883	0.000787362	0.979071	-0.0091858	0.0587241		0.000757728	0.000745694	1.01614	0.00695269	0.132123		0.000827817	0.000795884	1.04012	0.0170846	0.0919352
GPRC5D	55507	NM_018654	M-005612-01	0.000423962	0.000787362	0.538459	-0.268848	-0.85083		0.000492079	0.000745694	0.659893	-0.180526	-0.518158		0.000828311	0.000795884	1.04074	0.0173438	0.0927786
HTR3E	285242	NM_182589	M-009120-00	0.0022744	0.00211685	1.07442	0.0311751	0.200102		0.00207984	0.00210791	0.986681	-0.00582306	0.0878098		0.00190661	0.00183055	1.04155	0.0176797	0.0938716
ADAM15	8751	NM_207191	M-004505-01	0.000470555	0.00155138	0.303314	-0.518107	-1.72395		0.000690143	0.00171016	0.403554	-0.394098	-1.25894		0.00173787	0.00166823	1.04175	0.0177616	0.0941383
LPAR4	2846	NM_005296	M-005558-01	0.000684534	0.000787362	0.869402	-0.0607792	-0.121999		0.000666197	0.000745694	0.893391	-0.0489582	-0.0618069		0.000829157	0.000795884	1.04181	0.0177871	0.094221
MIPEP	4285	NM_005932	M-005949-02	0.00222289	0.00222003	1.00129	0.000560392	0.0928635		0.00269237	0.0028144	0.956641	-0.0192511	0.0412337		0.00209323	0.00200868	1.0421	0.0179078	0.0946138
CCR7	1236	NM_001838	M-005454-02	0.00056813	0.000787362	0.721561	-0.141727	-0.405546		0.000420308	0.000745694	0.563646	-0.248994	-0.755641		0.000829582	0.000795884	1.04234	0.01801	0.0949463
USP36	57602	NM_025090	M-006084-02	0.00138158	0.00155138	0.890552	-0.0503409	-0.0854358		0.00162691	0.00171016	0.951318	-0.0216743	0.032829		0.00174078	0.00166823	1.04349	0.0184888	0.0965045
KCNK16	83795	NM_032115	M-006259-00	0.00206125	0.00211685	0.973732	-0.0115606	0.0504056		0.00158175	0.00210791	0.750386	-0.124715	-0.324574		0.00191075	0.00183055	1.04381	0.0186209	0.0969342
VDAC1	7416	NM_003374	M-019764-00	0.00266998	0.00211685	1.2613	0.100817	0.444046		0.00212273	0.00210791	1.00703	0.00304162	0.118557		0.00191114	0.00183055	1.04402	0.0187108	0.097227
PRKCH	5583	NM_006255	M-004655-01	0.00329817	0.00331639	0.994505	-0.00239308	0.082518		0.00298997	0.00281323	1.06282	0.0264617	0.199791		0.00296585	0.00283782	1.04512	0.0191651	0.0987052
ABHD5	51099	NM_016006	M-009257-01	0.00270001	0.00155138	1.74039	0.240648	0.933852		0.00231938	0.00171016	1.35624	0.132335	0.567019		0.00174424	0.00166823	1.04556	0.0193502	0.0993074
LNX1	84708	NM_032622	M-014940-01	0.00151811	0.00150035	1.01184	0.00511211	0.108807		0.00146449	0.0015753	0.929657	-0.0316773	-0.00186711		0.00153937	0.00147228	1.04556	0.0193504	0.099308
TYSND1	219743	NM_001040273	M-018463-01	0.00210326	0.00155138	1.35574	0.132176	0.553891		0.00180695	0.00171016	1.0566	0.0239093	0.190938		0.00174586	0.00166823	1.04653	0.0197533	0.100619
MMP26	56547	NM_021801	M-005965-02	0.00230873	0.00222003	1.03996	0.0170154	0.150503		0.00295944	0.0028144	1.05154	0.021824	0.183705		0.00210326	0.00200868	1.04709	0.0199841	0.10137
PTAFR	5724	NM_000952	M-005709-00	0.000747073	0.000787362	0.94883	-0.0228117	0.0109947		0.000904921	0.000745694	1.21353	0.0840498	0.399539		0.000834319	0.000795884	1.04829	0.0204824	0.102992
PPP3R1	5534	NM_000945	M-009869-02	0.00100087	0.000798743	1.25305	0.0979691	0.434071		0.000926583	0.000822121	1.12706	0.0519485	0.288194		0.000758843	0.000723841	1.04836	0.0205086	0.103077
NT5C1B	93034	NM_033253	M-009865-01	0.000826332	0.000798743	1.03454	0.0147472	0.142558		0.000758926	0.000822121	0.923132	-0.0347363	-0.0124775		0.000759222	0.000723841	1.04888	0.0207253	0.103782
TPCN1	53373	NM_017901	M-010710-01	0.00227946	0.00211685	1.07681	0.0321411	0.203486		0.0024775	0.00210791	1.17533	0.0701613	0.351366		0.00192094	0.00183055	1.04938	0.0209321	0.104455
ANPEP	290	NM_001150	M-005784-02	0.00153797	0.00155138	0.991359	-0.00376923	0.0776975		0.00167801	0.00171016	0.981201	-0.00824206	0.0794193		0.00175103	0.00166823	1.04964	0.0210387	0.104802
PJA2	9867	NM_014819	M-006916-00	0.00153888	0.00150035	1.02568	0.0110118	0.129473		0.00184647	0.0015753	1.17213	0.0689771	0.347258		0.00154549	0.00147228	1.04972	0.021074	0.104917
GPR111	222611	NM_153839	M-005532-01	0.000790005	0.000787362	1.00336	0.00145552	0.095999		0.000787398	0.000745694	1.05593	0.0236337	0.189982		0.000835696	0.000795884	1.05002	0.0211987	0.105322
FAP	2191	NM_004460	M-003829-03	0.00131417	0.00155138	0.847101	-0.072065	-0.161532		0.00125982	0.00171016	0.736665	-0.13273	-0.352373		0.0017527	0.00166823	1.05063	0.0214518	0.106146
CLNS1A	1207	NM_001293	M-012571-01	0.00265363	0.00211685	1.25357	0.0981494	0.434702		0.00184742	0.00210791	0.87642	-0.0572875	-0.0906977		0.00192567	0.00183055	1.05196	0.0219999	0.10793
LPAR2	9170	NM_004720	M-004602-02	0.000983278	0.000787362	1.24883	0.0965019	0.428931		0.00102847	0.000745694	1.37922	0.139632	0.59233		0.000837338	0.000795884	1.05209	0.0220512	0.108096
KCNJ15	3772	NM_002243	M-006245-00	0.00229708	0.00211685	1.08514	0.0354856	0.215201		0.0019376	0.00210791	0.919202	-0.0365892	-0.0189041		0.00192735	0.00183055	1.05288	0.0223776	0.109159
TLK2	11011	NM_006852	M-005389-02	0.000641128	0.000537992	1.19171	0.0761688	0.357708		0.000707872	0.000517914	1.36678	0.135697	0.578681		0.000685317	0.000650629	1.05332	0.0225585	0.109747
P2RY1	5028	NM_002563	M-005689-00	0.0007569	0.000787362	0.961311	-0.0171363	0.0308749		0.00077637	0.000745694	1.04114	0.0175077	0.168734		0.000838356	0.000795884	1.05337	0.0225789	0.109814
KCNAB1	7881	NM_172160	M-008831-02	0.0019251	0.00211685	0.909414	-0.0412382	-0.0535505		0.00148205	0.00210791	0.703089	-0.152989	-0.422645		0.0019296	0.00183055	1.05411	0.022886	0.110813
GSG2	83903	NM_031965	M-005327-00	0.00359011	0.00331639	1.08253	0.0344417	0.211544		0.00329976	0.00281323	1.17295	0.0692778	0.348301		0.00299138	0.00283782	1.05411	0.0228872	0.110817
RNF145	153830	NM_144726	M-007146-01	0.00155493	0.00150035	1.03638	0.0155192	0.145262		0.00142614	0.0015753	0.905311	-0.0432024	-0.0418425		0.00155215	0.00147228	1.05424	0.0229411	0.110992
TRIM3	10612	NM_006458	M-006931-00	0.00153458	0.00150035	1.02282	0.00979811	0.125222		0.00148584	0.0015753	0.94321	-0.0253916	0.0199353		0.00155378	0.00147228	1.05536	0.0233989	0.112482
HTR5A	3361	NM_024012	M-005642-03	0.000638217	0.000787362	0.810577	-0.091206	-0.22858		0.000701045	0.000745694	0.940124	-0.0268148	0.0149989		0.000840363	0.000795884	1.05589	0.0236172	0.113192
DGKI	9162	NM_004717	M-006717-01	0.000555889	0.000537992	1.03326	0.0142116	0.140682		0.000721554	0.000517914	1.39319	0.144011	0.607518		0.000687616	0.000650629	1.05685	0.0240128	0.11448
KCNJ6	3763	NM_002240	M-006251-00	0.00210858	0.00211685	0.996093	-0.0017	0.0849457		0.00194867	0.00210791	0.924453	-0.0341152	-0.0103232		0.00193521	0.00183055	1.05717	0.0241448	0.114909
PTPN1	5770	NM_002827	M-003529-04	0.000956573	0.000798743	1.1976	0.0783107	0.36521		0.000894903	0.000822121	1.08853	0.03684	0.235789		0.000765253	0.000723841	1.05721	0.0241616	0.114964
PRSS8	5652	NM_002773	M-003696-01	0.00167399	0.00155138	1.07904	0.0330365	0.206622		0.00178446	0.00171016	1.04345	0.0184706	0.172074		0.00176631	0.00166823	1.05879	0.0248112	0.117078
KCNQ2	3785	NM_172109	M-006272-03	0.00103516	0.000798743	1.29599	0.112602	0.485327		0.000903363	0.000822121	1.09882	0.0409263	0.249963		0.000766442	0.000723841	1.05885	0.0248362	0.117159
VIPR2	7434	NM_003382	M-005750-01	0.000610572	0.000787362	0.775466	-0.110437	-0.295944		0.000697486	0.000745694	0.935351	-0.0290254	0.00733107		0.000842965	0.000795884	1.05916	0.0249598	0.117561
CNDP1	84735	NM_032649	M-005824-02	0.0020608	0.00155138	1.32837	0.123319	0.522866		0.00308728	0.00171016	1.80526	0.256539	0.997829		0.00176819	0.00166823	1.05992	0.0252737	0.118583
DBF4	10926	NM_006716	M-004165-02	0.000701729	0.000537992	1.30435	0.115393	0.495106		0.000779359	0.000517914	1.5048	0.17748	0.723607		0.000689906	0.000650629	1.06037	0.0254566	0.119178
ITPR1	3708	NM_002222	M-006207-01	0.00225199	0.00222003	1.0144	0.00620758	0.112645		0.00321062	0.0028144	1.14078	0.0572035	0.306421		0.00213106	0.00200868	1.06093	0.0256869	0.119927
ASB6	140459	NM_017873	M-013355-00	0.0020918	0.00118799	1.76078	0.245705	0.951567		0.00226947	0.00149948	1.51351	0.179984	0.732292		0.00169442	0.00159639	1.06141	0.0258827	0.120564
ROR2	4920	NM_004560	M-003172-01	0.000608	0.000748678	0.812097	-0.0903919	-0.225728		0.000551871	0.000743484	0.742276	-0.129434	-0.340943		0.000647412	0.000609788	1.0617	0.0260024	0.120954
KCTD5	54442	NM_018992	M-021199-01	0.00226491	0.00222003	1.02022	0.00869245	0.121349		0.00245754	0.0028144	0.873202	-0.0588851	-0.0962389		0.00213297	0.00200868	1.06188	0.026076	0.121193
UBE2V1	7335	NM_001032288	M-010064-03	0.00154012	0.00118799	1.2964	0.11274	0.485811		0.00147893	0.00149948	0.986295	-0.00599323	0.0872195		0.0016952	0.00159639	1.0619	0.0260823	0.121214
PHF10	55274	NM_018288	M-013349-00	0.00157831	0.00150035	1.05196	0.0219989	0.167959		0.00159685	0.0015753	1.01368	0.00589984	0.128471		0.00156622	0.00147228	1.0638	0.0268615	0.123749
PKIB	5570	NM_032471	M-008224-01	0.00321569	0.00331639	0.969635	-0.0133919	0.0439907		0.00240758	0.00281323	0.855807	-0.0676242	-0.126551		0.00301931	0.00283782	1.06395	0.0269231	0.12395
CHMP1A	5119	NM_001083314	M-010339-02	0.00260935	0.00211685	1.23266	0.0908417	0.409105		0.00196564	0.00210791	0.932504	-0.0303494	0.00273878		0.00194798	0.00183055	1.06415	0.0270024	0.124208
MRGPRX1	259249	NM_147199	M-005665-02	0.000766205	0.000787362	0.97313	-0.0118293	0.0494644		0.000752789	0.000745694	1.00951	0.00411225	0.122271		0.000847037	0.000795884	1.06427	0.0270528	0.124372
PRSS33	260429	NM_152891	M-005866-02	0.00340141	0.00155138	2.19251	0.340942	1.28517		0.00179292	0.00171016	1.04839	0.0205234	0.179194		0.00177564	0.00166823	1.06439	0.0270996	0.124524
SOCS3	9021	NM_003955	M-004299-02	0.00168956	0.00150035	1.12611	0.0515826	0.271586		0.00140354	0.0015753	0.890963	-0.0501401	-0.0659065		0.00156868	0.00147228	1.06547	0.0275427	0.125966
USP20	10868	NM_001110303	M-006070-02	0.0019371	0.00155138	1.24863	0.096435	0.428697		0.0015556	0.00171016	0.90962	-0.0411402	-0.0346896		0.00177919	0.00166823	1.06651	0.0279657	0.127342
DNPEP	23549	NM_012100	M-005851-01	0.00232155	0.00222003	1.04573	0.0194193	0.158923		0.0031138	0.0028144	1.10638	0.0439048	0.260294		0.00214264	0.00200868	1.06669	0.0280392	0.127582
GABRA2	2555	NM_000807	M-006163-01	0.000997469	0.000798743	1.2488	0.0964921	0.428897		0.000929821	0.000822121	1.131	0.0534633	0.293448		0.000772473	0.000723841	1.06719	0.0282402	0.128236
STK16	8576	NM_003691	M-004054-00	0.000690387	0.000748678	0.922141	-0.0352025	-0.0324082		0.000518123	0.000743484	0.696885	-0.156839	-0.435996		0.000650865	0.000609788	1.06736	0.0283122	0.12847
TLK1	9874	NM_012290	M-004174-00	0.00322168	0.00331639	0.971439	-0.0125844	0.0468194		0.00228491	0.00281323	0.812203	-0.0903356	-0.205327		0.00302902	0.00283782	1.06738	0.0283185	0.12849
PSPH	5723	NM_004577	M-011888-01	0.000874588	0.000798743	1.09496	0.0393963	0.2289		0.000864539	0.000822121	1.0516	0.0218485	0.18379		0.000772908	0.000723841	1.06779	0.0284846	0.129031
APEH	327	NM_001640	M-005785-00	0.00241748	0.00222003	1.08894	0.0370043	0.220521		0.00259071	0.0028144	0.920518	-0.0359677	-0.0167487		0.00214571	0.00200868	1.06822	0.0286616	0.129607
CAPN10	11132	NM_021251	M-005800-00	0.00228791	0.00222003	1.03058	0.0130804	0.136719		0.00275713	0.0028144	0.97965	-0.00892916	0.0770361		0.00214576	0.00200868	1.06825	0.0286714	0.129639
OR1A1	8383	NM_014565	M-008911-01	0.00336918	0.00331639	1.01592	0.00685869	0.114925		0.00355714	0.00281323	1.26443	0.101896	0.461441		0.003037	0.00283782	1.07019	0.0294599	0.132205
RNF128	79589	NM_024539	M-007061-01	0.0015683	0.00155138	1.01091	0.00471222	0.107407		0.00165969	0.00171016	0.970486	-0.0130106	0.0628795		0.00178565	0.00166823	1.07038	0.0295399	0.132465
MAP3K1	4214	NM_005921	M-003575-02	0.00161551	0.00150035	1.07676	0.0321179	0.203404		0.00170979	0.0015753	1.08537	0.0355796	0.231417		0.00157604	0.00147228	1.07047	0.0295749	0.132579
MARK2	2011	NM_001039468	M-004260-02	0.000962837	0.000748678	1.28605	0.109257	0.473612		0.000988019	0.000743484	1.3289	0.123494	0.536353		0.00065285	0.000609788	1.07062	0.0296351	0.132775
TRIO	7204	NM_007118	M-005047-00	0.000693141	0.000748678	0.92582	-0.0334734	-0.0263514		0.000526577	0.000743484	0.708256	-0.14981	-0.411615		0.000653595	0.000609788	1.07184	0.0301299	0.134385
PPP1R3C	5507	NM_005398	M-017077-00	0.00242358	0.00222003	1.09169	0.0380995	0.224357		0.00282073	0.0028144	1.00225	0.000975818	0.111392		0.00215473	0.00200868	1.07271	0.0304828	0.135533
RFK	55312	NM_018339	M-007260-00	0.00353188	0.00331639	1.06498	0.0273397	0.186667		0.00343566	0.00281323	1.22125	0.0868056	0.409098		0.00304422	0.00283782	1.07273	0.0304924	0.135564
MEP1A	4224	NM_005588	M-005941-02	0.00196845	0.00155138	1.26884	0.103407	0.453118		0.00187682	0.00171016	1.09745	0.0403852	0.248086		0.00179076	0.00166823	1.07345	0.0307819	0.136506
UBA5	79876	NM_198329	M-006405-01	0.00184879	0.00118799	1.55623	0.192073	0.763703		0.00163438	0.00149948	1.08996	0.037412	0.237773		0.00171403	0.00159639	1.07369	0.0308805	0.136827
PRSS12	8492	NM_003619	M-006010-00	0.00163636	0.00155138	1.05478	0.0231623	0.172034		0.00216438	0.00171016	1.2656	0.102296	0.462828		0.00179122	0.00166823	1.07372	0.030893	0.136868
FFAR1	2864	NM_005303	M-005571-01	0.00328763	0.00331639	0.991327	-0.00378313	0.0776488		0.00261328	0.00281323	0.928926	-0.0320189	-0.00305201		0.00304782	0.00283782	1.074	0.0310052	0.137233
IGF1R	3480	NM_000875	M-003012-05	0.000601163	0.000748678	0.802965	-0.0953032	-0.242931		0.000586552	0.000743484	0.788923	-0.102965	-0.249133		0.000654958	0.000609788	1.07408	0.0310346	0.137329
PPP1R13B	23368	NM_015316	M-010492-01	0.000989968	0.000798743	1.23941	0.0932139	0.417414		0.000848412	0.000822121	1.03198	0.0136709	0.155426		0.000778013	0.000723841	1.07484	0.0313435	0.138334
ST5	6764	NM_005418	M-010538-01	0.00160118	0.00155138	1.0321	0.0137224	0.138968		0.00135509	0.00171016	0.792376	-0.101068	-0.242554		0.00179667	0.00166823	1.07699	0.0322131	0.141163
NRBP1	29959	NM_013392	M-005356-02	0.00364365	0.00331639	1.09868	0.040871	0.234065		0.0029103	0.00281323	1.03451	0.0147328	0.159109		0.00305639	0.00283782	1.07702	0.0322248	0.141202
MC2R	4158	NM_000529	M-005658-02	0.000686165	0.000787362	0.871473	-0.0597459	-0.11838		0.000801355	0.000745694	1.07464	0.0312639	0.216448		0.000857193	0.000795884	1.07703	0.0322292	0.141216
ALPP	250	NM_001632	M-003454-02	0.000935771	0.000798743	1.17155	0.0687625	0.331765		0.000814816	0.000822121	0.991114	-0.0038762	0.0945626		0.000780216	0.000723841	1.07788	0.0325717	0.14233
KCNK3	3777	NM_002246	M-006262-02	0.00229923	0.00211685	1.08615	0.0358907	0.21662		0.00233855	0.00210791	1.10941	0.045094	0.264418		0.00197354	0.00183055	1.07811	0.0326646	0.142633
CDK3	1018	NM_001258	M-003237-01	0.00376232	0.00331639	1.13446	0.0547891	0.282818		0.00329719	0.00281323	1.17203	0.0689383	0.347124		0.00306243	0.00283782	1.07915	0.0330825	0.143993
RAD18	56852	NM_020165	M-004591-00	0.000724681	0.00118799	0.610004	-0.214667	-0.661045		0.000600931	0.00149948	0.40076	-0.397116	-1.26941		0.00172372	0.00159639	1.07977	0.0333294	0.144796
GRM8	2918	NM_000845	M-005623-01	0.000406801	0.000787362	0.516663	-0.286793	-0.913689		0.000497842	0.000745694	0.667622	-0.17547	-0.500619		0.000859415	0.000795884	1.07982	0.0333534	0.144874
ULK3	25989	XM_044630	M-004949-00	0.000684359	0.000537992	1.27206	0.104508	0.456976		0.000869575	0.000517914	1.67899	0.225049	0.888604		0.000703188	0.000650629	1.08078	0.0337386	0.146128
WSB1	26118	NM_134265	M-013015-01	0.00118891	0.00118799	1.00077	0.000336258	0.0920784		0.00201069	0.00149948	1.34093	0.127405	0.54992		0.00172562	0.00159639	1.08095	0.0338069	0.14635
CHRNA7	1139	NM_000746	M-004143-02	0.00253661	0.00211685	1.19829	0.0785623	0.366092		0.00165725	0.00210791	0.786204	-0.104465	-0.254334		0.00197933	0.00183055	1.08128	0.0339369	0.146773
ZNRF3	84133	NM_032173	M-010747-02	0.000504913	0.00118799	0.425013	-0.371598	-1.21075		0.000618397	0.00149948	0.412408	-0.384673	-1.22625		0.00172616	0.00159639	1.08129	0.0339436	0.146794
PFKP	5214	NM_002627	M-010253-01	0.000611784	0.000748678	0.817152	-0.0876971	-0.216288		0.000646547	0.000743484	0.869618	-0.0606717	-0.102436		0.000660486	0.000609788	1.08314	0.034685	0.149207
KCNH7	90134	NM_033272	M-006237-01	0.0011908	0.000798743	1.49084	0.173431	0.698402		0.000899473	0.000822121	1.09409	0.0390521	0.243462		0.000784405	0.000723841	1.08367	0.034897	0.149897
O3FAR1	338557	NM_181745	M-005703-02	0.000919765	0.000787362	1.16816	0.0675024	0.327351		0.0007911	0.000745694	1.06089	0.0256707	0.197048		0.000864161	0.000795884	1.08579	0.0357454	0.152658
TRPM8	79054	NM_024080	M-006517-01	0.000953197	0.000798743	1.19337	0.0767754	0.359832		0.000914001	0.000822121	1.11176	0.0460108	0.267598		0.00078595	0.000723841	1.0858	0.0357517	0.152678
DUSP9	1852	NM_001395	M-003569-02	0.00101395	0.000798743	1.26943	0.103609	0.453828		0.000903817	0.000822121	1.09937	0.0411448	0.250721		0.000787145	0.000723841	1.08745	0.0364112	0.154824
CTDSP1	58190	NM_021198	M-013777-00	0.00234656	0.00222003	1.057	0.0240733	0.175226		0.00236014	0.0028144	0.838596	-0.0764474	-0.157155		0.00218467	0.00200868	1.08762	0.0364763	0.155036
OPN1LW	5956	NM_020061	M-005678-01	0.000717959	0.000787362	0.911853	-0.040075	-0.0494757		0.000845669	0.000745694	1.13407	0.0546396	0.297528		0.000865877	0.000795884	1.08794	0.0366069	0.155461
OSGEPL1	64172	NM_022353	M-005982-02	0.00191834	0.00155138	1.23654	0.0922092	0.413895		0.00247731	0.00171016	1.44858	0.160943	0.666246		0.00181499	0.00166823	1.08798	0.0366193	0.155501
NME3	4832	NM_002513	M-006753-01	0.000741741	0.000748678	0.990734	-0.00404311	0.0767381		0.000624927	0.000743484	0.840538	-0.0754425	-0.153669		0.000664793	0.000609788	1.0902	0.0375081	0.158393
HCN4	10021	NM_005477	M-006203-00	0.00304783	0.00211685	1.43979	0.158299	0.645397		0.00191875	0.00210791	0.910262	-0.0408338	-0.033627		0.00199815	0.00183055	1.09155	0.0380451	0.160141
DUSP8	1850	NM_004420	M-003568-01	0.000854261	0.000798743	1.06951	0.0291832	0.193125		0.000910597	0.000822121	1.10762	0.0443904	0.261978		0.000790132	0.000723841	1.09158	0.038056	0.160176
TMPRSS15	5651	NM_002772	M-006016-01	0.00154987	0.00155138	0.999031	-0.000420935	0.0894261		0.00189197	0.00171016	1.10631	0.0438773	0.260198		0.0018245	0.00166823	1.09367	0.0388877	0.162883
PPP2CB	5516	NM_004156	M-003599-03	0.000924414	0.000798743	1.15734	0.0634593	0.313189		0.00086994	0.000822121	1.05816	0.0245533	0.193172		0.000791745	0.000723841	1.09381	0.0389421	0.16306
CHRM5	1133	NM_012125	M-005466-00	0.00186278	0.00211685	0.879977	-0.0555288	-0.103608		0.0011526	0.00210791	0.546798	-0.262173	-0.801355		0.00200247	0.00183055	1.09391	0.038983	0.163193
FFAR3	2865	NM_005304	M-005572-00	0.000705732	0.000787362	0.896324	-0.0475349	-0.0756066		0.000771061	0.000745694	1.03402	0.014528	0.158399		0.000870872	0.000795884	1.09422	0.0391048	0.163589
KLK6	5653	NM_001012965	M-005917-01	0.00231434	0.00222003	1.04248	0.0180698	0.154196		0.0031388	0.0028144	1.11526	0.0473779	0.27234		0.00219948	0.00200868	1.09499	0.0394104	0.164584
GNAT2	2780	NM_005272	M-010408-01	0.000845694	0.000787362	1.07409	0.0310389	0.199625		0.00090801	0.000745694	1.21767	0.0855299	0.404673		0.000871514	0.000795884	1.09503	0.0394247	0.16463
KCNH5	27133	NM_139318	M-006235-01	0.00245973	0.00211685	1.16197	0.0651959	0.319271		0.00177621	0.00210791	0.842641	-0.0743572	-0.149905		0.0020052	0.00183055	1.09541	0.039575	0.165119
BDKRB1	623	NM_000710	M-005435-01	0.000725758	0.000787362	0.921758	-0.0353829	-0.0330402		0.000865422	0.000745694	1.16056	0.0646668	0.332308		0.00087191	0.000795884	1.09553	0.0396223	0.165273
WNK2	65268	NM_006648	M-005363-01	0.00363704	0.00331639	1.09668	0.0400818	0.231301		0.00351524	0.00281323	1.24954	0.0967494	0.443588		0.00310907	0.00283782	1.09559	0.0396469	0.165353
FBXW8	26259	NM_012174	M-012431-02	0.00141223	0.00118799	1.18875	0.0750899	0.353928		0.00169207	0.00149948	1.12844	0.0524789	0.290034		0.00175075	0.00159639	1.0967	0.0400864	0.166783
TTBK2	146057	NM_173500	M-004682-00	0.00348956	0.00331639	1.05222	0.0221051	0.168331		0.003105	0.00281323	1.10371	0.0428569	0.256659		0.00311759	0.00283782	1.09859	0.0408347	0.169218
DCUN1D4	23142	NM_015115	M-014118-02	0.00146709	0.00118799	1.23493	0.0916422	0.411908		0.001494	0.00149948	0.996348	-0.00158874	0.102497		0.00175409	0.00159639	1.09879	0.0409132	0.169474
BMP1	649	NM_001199	M-005794-00	0.00240182	0.00222003	1.08189	0.0341824	0.210636		0.00289453	0.0028144	1.02847	0.012192	0.150296		0.00221095	0.00200868	1.1007	0.0416683	0.171931
CASP6	839	NM_032992	M-004406-02	0.0023449	0.00222003	1.05625	0.0237658	0.174148		0.00266079	0.0028144	0.94542	-0.0243754	0.0234599		0.00221136	0.00200868	1.10091	0.0417507	0.172199
FBXO22	26263	NM_012170	M-010812-01	0.00116194	0.00118799	0.978069	-0.00963064	0.0571659		0.00193238	0.00149948	1.2887	0.110151	0.490073		0.00175871	0.00159639	1.10168	0.0420565	0.173194
PHKG2	5261	NM_000294	M-004881-02	0.000942485	0.000748678	1.25887	0.0999795	0.441113		0.000667776	0.000743484	0.898171	-0.0466411	-0.05377		0.000672119	0.000609788	1.10222	0.0422674	0.17388
PON1	5444	NM_000446	M-009229-01	0.000876954	0.000798743	1.09792	0.0405695	0.233009		0.000860511	0.000822121	1.0467	0.0198205	0.176756		0.000798364	0.000723841	1.10296	0.0425578	0.174825
RAF1	5894	NM_002880	M-003601-00	0.000618762	0.000537992	1.15013	0.0607475	0.30369		0.000728646	0.000517914	1.40689	0.148259	0.622253		0.000718325	0.000650629	1.10405	0.0429881	0.176226
PCGF1	84759	NM_032673	M-007094-02	0.00166381	0.00150035	1.10895	0.0449109	0.248216		0.0015662	0.0015753	0.994225	-0.0025155	0.0992822		0.00162748	0.00147228	1.10541	0.0435229	0.177966
ASB4	51666	NM_016116	M-013339-00	0.00164455	0.00150035	1.09611	0.0398546	0.230505		0.00157112	0.0015753	0.997343	-0.00115527	0.104		0.00162899	0.00147228	1.10644	0.0439282	0.179285
HTR3C	170572	NM_130770	M-006206-01	0.00239942	0.00211685	1.13349	0.0544158	0.28151		0.00190855	0.00210791	0.90542	-0.0431497	-0.0416597		0.00202553	0.00183055	1.10651	0.0439572	0.179379
TSSK4	283629	NM_174944	M-005310-00	0.000441943	0.000537992	0.821467	-0.0854098	-0.208277		0.00052438	0.000517914	1.01249	0.00538903	0.1267		0.000720262	0.000650629	1.10702	0.0441571	0.18003
MELK	9833	NM_014791	M-004029-01	0.00347352	0.00331639	1.04738	0.0201032	0.161319		0.00295007	0.00281323	1.04864	0.0206267	0.179552		0.0031446	0.00283782	1.10811	0.0445817	0.181411
NEK6	10783	NM_014397	M-004166-01	0.000792316	0.000748678	1.05829	0.024603	0.177081		0.000651762	0.000743484	0.876632	-0.0571825	-0.0903331		0.000675711	0.000609788	1.10811	0.0445825	0.181414
BTRC	8945	NM_003939	M-003463-01	0.00158542	0.00118799	1.33453	0.125329	0.529909		0.00165145	0.00149948	1.10135	0.0419237	0.253422		0.00176939	0.00159639	1.10837	0.0446864	0.181752
FBXL2	25827	NM_012157	M-013562-01	0.00180407	0.00118799	1.51858	0.181438	0.726451		0.00229027	0.00149948	1.52738	0.183946	0.746033		0.00177079	0.00159639	1.10925	0.0450283	0.182864
LONRF1	91694	NM_152271	M-007108-01	0.00152071	0.00118799	1.28007	0.107232	0.466517		0.00150182	0.00149948	1.00156	0.000678046	0.110359		0.0017712	0.00159639	1.1095	0.0451285	0.183191
DGKH	160851	NM_152910	M-006716-00	0.000358984	0.000537992	0.667265	-0.175701	-0.524554		0.000495476	0.000517914	0.956678	-0.0192344	0.0412917		0.00072287	0.000650629	1.11103	0.0457271	0.185138
FBXO6	26270	NM_018438	M-013314-00	0.00146393	0.00118799	1.23227	0.0907072	0.408634		0.00210293	0.00149948	1.40244	0.146884	0.617483		0.00177377	0.00159639	1.11112	0.0457595	0.185244
PTPN6	5777	NM_080548	M-009778-02	0.000948787	0.000798743	1.18785	0.0747616	0.352779		0.000848688	0.000822121	1.03231	0.0138121	0.155915		0.000804459	0.000723841	1.11137	0.0458603	0.185572
GPR128	84873	NM_032787	M-005543-02	0.000826581	0.000787362	1.04981	0.0211107	0.164848		0.000846557	0.000745694	1.13526	0.0550955	0.299109		0.000884599	0.000795884	1.11147	0.0458968	0.185691
PPP2R1B	5519	NM_181699	M-017592-02	0.00100044	0.000798743	1.25251	0.0977821	0.433416		0.000852024	0.000822121	1.03637	0.0155161	0.161826		0.000804569	0.000723841	1.11153	0.0459199	0.185766
PDGFRL	5157	NM_006207	M-010529-00	0.00080981	0.000748678	1.08165	0.0340881	0.210306		0.000556303	0.000743484	0.748238	-0.12596	-0.328893		0.000677888	0.000609788	1.11168	0.045979	0.185958
KCNQ1	3784	NM_181798	M-006271-02	0.00270777	0.00211685	1.27915	0.10692	0.465425		0.00231864	0.00210791	1.09997	0.0413805	0.251538		0.0020355	0.00183055	1.11196	0.0460891	0.186316
VN1R1	57191	NM_020633	M-013177-00	0.000946818	0.000787362	1.20252	0.0800918	0.371449		0.000862636	0.000745694	1.15682	0.0632668	0.327452		0.000885284	0.000795884	1.11233	0.0462333	0.186785
PTPN2	5771	NM_002828	M-008969-00	0.00121093	0.000798743	1.51605	0.180713	0.723909		0.000964516	0.000822121	1.1732	0.0693735	0.348633		0.000805375	0.000723841	1.11264	0.046355	0.187181
TRHR	7201	NM_003301	M-005747-01	0.00371549	0.00331639	1.12034	0.0493505	0.263768		0.00519117	0.00281323	1.84527	0.266061	1.03085		0.00315788	0.00283782	1.11279	0.0464117	0.187366
CCNF	899	NM_001761	M-003215-02	0.00133088	0.00118799	1.12027	0.0493245	0.263676		0.00199263	0.00149948	1.32888	0.123487	0.536329		0.00177768	0.00159639	1.11356	0.0467152	0.188354
FBXO31	79791	NM_024735	M-016541-01	0.0016401	0.00150035	1.09315	0.0386786	0.226386		0.00166268	0.0015753	1.05547	0.0234448	0.189327		0.00163996	0.00147228	1.11389	0.0468409	0.188763
MAP4K5	11183	NM_006575	M-003589-02	0.000698306	0.000748678	0.932718	-0.0302494	-0.0150584		0.000620959	0.000743484	0.835202	-0.0782087	-0.163264		0.000679293	0.000609788	1.11398	0.0468788	0.188886
CLIC5	53405	NM_016929	M-020570-01	0.00233279	0.00222003	1.05079	0.0215176	0.166273		0.00225149	0.0028144	0.79999	-0.0969156	-0.22815		0.00223969	0.00200868	1.11501	0.0472777	0.190184
NAGK	55577	NM_017567	M-006750-01	0.00410488	0.00331639	1.23775	0.0926339	0.415383		0.00362874	0.00281323	1.28989	0.110551	0.49146		0.00316583	0.00283782	1.11559	0.047503	0.190917
PPP2R5B	5526	NM_006244	M-009366-00	0.00250937	0.00222003	1.13033	0.0532061	0.277273		0.00286655	0.0028144	1.01853	0.00797349	0.135664		0.00224511	0.00200868	1.1177	0.0483272	0.193599
GPR153	387509	NM_207370	M-027388-01	0.000752773	0.000787362	0.95607	-0.0195102	0.0225593		0.000921697	0.000745694	1.23602	0.0920271	0.427209		0.000889596	0.000795884	1.11775	0.0483433	0.193652
TJP2	9414	NM_201629	M-009932-02	0.000684569	0.000537992	1.27245	0.104641	0.457443		0.000747294	0.000517914	1.44289	0.159234	0.66032		0.000727764	0.000650629	1.11856	0.0486574	0.194674
UFD1L	7353	NM_001035247	M-017918-01	0.00187476	0.00155138	1.20845	0.0822297	0.378938		0.00179662	0.00171016	1.05055	0.021418	0.182297		0.00186994	0.00166823	1.12091	0.0495714	0.197648
BRSK1	84446	NM_032430	M-004619-02	0.00081293	0.000748678	1.08582	0.035758	0.216155		0.000583535	0.000743484	0.784866	-0.105204	-0.2569		0.000684121	0.000609788	1.1219	0.0499545	0.198894
SPCS1	28972	NM_014041	M-020577-01	0.00236491	0.00222003	1.06526	0.0274569	0.187078		0.00265908	0.0028144	0.944811	-0.0246552	0.0224893		0.00225664	0.00200868	1.12345	0.0505524	0.20084
OPRK1	4986	NM_000912	M-005684-02	0.0034637	0.00331639	1.04442	0.0188741	0.157014		0.00293282	0.00281323	1.04251	0.018081	0.170723		0.00319068	0.00283782	1.12434	0.0508993	0.201969
PPM1J	333926	NM_005167	M-021508-02	0.000943729	0.000798743	1.18152	0.0724401	0.344647		0.000873763	0.000822121	1.06281	0.0264577	0.199777		0.000813854	0.000723841	1.12435	0.0509031	0.201981
TIMM50	92609	NM_001001563	M-023692-01	0.00118996	0.000798743	1.48979	0.173126	0.697332		0.00095479	0.000822121	1.16137	0.0649718	0.333366		0.000813871	0.000723841	1.12438	0.0509119	0.20201
GRPR	2925	NM_005314	M-005624-01	0.000776846	0.000787362	0.986644	-0.00583936	0.0704462		0.000838029	0.000745694	1.12382	0.0506981	0.283857		0.000895593	0.000795884	1.12528	0.051261	0.203146
CALM2	805	NM_001743	M-016674-00	0.00393544	0.00331639	1.18666	0.0743269	0.351256		0.00301022	0.00281323	1.07002	0.0293926	0.209957		0.0031934	0.00283782	1.1253	0.0512694	0.203173
GALK2	2585	NM_002044	M-006725-00	0.00415405	0.00331639	1.25258	0.0978055	0.433498		0.00371883	0.00281323	1.32191	0.121201	0.528399		0.00319385	0.00283782	1.12546	0.0513303	0.203371
TRIM39	56658	NM_172016	M-007028-01	0.00177405	0.00118799	1.49331	0.17415	0.700922		0.00180796	0.00149948	1.20573	0.0812485	0.389822		0.00179784	0.00159639	1.12619	0.0516129	0.204291
EYA1	2138	NM_172060	M-017392-02	0.000879572	0.000798743	1.1012	0.0418644	0.237545		0.000885463	0.000822121	1.07705	0.0322344	0.219814		0.000815945	0.000723841	1.12724	0.0520177	0.205608
XRCC6BP1	91419	NM_033276	M-015098-00	0.00360146	0.00331639	1.08596	0.0358123	0.216345		0.00239486	0.00281323	0.851284	-0.0699254	-0.134533		0.00320052	0.00283782	1.12781	0.0522367	0.206321
CELSR2	1952	NM_001408	M-005460-01	0.000965354	0.000787362	1.22606	0.088512	0.400944		0.000871099	0.000745694	1.16817	0.0675064	0.342157		0.000898307	0.000795884	1.12869	0.0525754	0.207423
GABBR1	2550	NM_021903	M-005509-01	0.000889232	0.000787362	1.12938	0.0528407	0.275993		0.00105916	0.000745694	1.42036	0.152399	0.636613		0.000899439	0.000795884	1.13011	0.0531222	0.209202
VPS11	55823	NM_021729	M-007022-02	0.00165136	0.00150035	1.10065	0.0416493	0.236791		0.00117767	0.0015753	0.747582	-0.126341	-0.330214		0.00166452	0.00147228	1.13057	0.0532979	0.209774
USP9Y	8287	NM_004654	M-006100-02	0.00241172	0.00222003	1.08635	0.0359684	0.216892		0.00328866	0.0028144	1.16851	0.0676333	0.342597		0.00227132	0.00200868	1.13076	0.0533687	0.210004
PNCK	139728	NM_001039582	M-027176-02	0.000820742	0.000537992	1.52556	0.183431	0.733429		0.000689273	0.000517914	1.33087	0.124134	0.538573		0.000735773	0.000650629	1.13086	0.0534105	0.21014
CATSPER1	117144	NM_053054	M-006131-00	0.00262916	0.00211685	1.24201	0.0941261	0.420609		0.00216198	0.00210791	1.02565	0.011	0.146161		0.00207059	0.00183055	1.13113	0.0535121	0.210471
CXCR6	10663	NM_006564	M-005474-00	0.00257725	0.00222003	1.16091	0.0647977	0.317876		0.00307818	0.0028144	1.09373	0.0389086	0.242964		0.00227261	0.00200868	1.1314	0.0536148	0.210805
DCK	1633	NM_000788	M-006710-00	0.000558208	0.000537992	1.03758	0.0160201	0.147017		0.000677891	0.000517914	1.30889	0.116902	0.51349		0.000736542	0.000650629	1.13205	0.0538643	0.211617
MCOLN2	255231	NM_153259	M-021616-01	0.00215937	0.00211685	1.02009	0.00863679	0.121154		0.00180687	0.00210791	0.857183	-0.0669263	-0.12413		0.00207484	0.00183055	1.13345	0.0544027	0.213369
KCNT1	57582	NM_020822	M-010714-01	0.00236414	0.00211685	1.11682	0.0479827	0.258976		0.00240765	0.00210791	1.1422	0.057741	0.308285		0.00207727	0.00183055	1.13478	0.0549105	0.215021
EPHA4	2043	NM_004438	M-003118-02	0.00333536	0.00331639	1.00572	0.00247635	0.0995748		0.0029872	0.00281323	1.06184	0.0260591	0.198395		0.00322081	0.00283782	1.13496	0.054981	0.215251
KCNB1	3745	NM_004975	M-006218-00	0.00104926	0.000798743	1.31364	0.118478	0.50591		0.00144914	0.000822121	1.76269	0.246175	0.961881		0.000821558	0.000723841	1.135	0.0549951	0.215296
RNF217	154214	NM_152553	M-007147-00	0.00169347	0.00150035	1.12872	0.0525853	0.275098		0.00105733	0.0015753	0.671193	-0.173152	-0.492581		0.00167189	0.00147228	1.13558	0.0552168	0.216018
NRK	203447	NM_198465	M-024786-03	0.00069871	0.000537992	1.29874	0.113521	0.488546		0.000705425	0.000517914	1.36205	0.134194	0.573465		0.000739751	0.000650629	1.13698	0.0557526	0.217762
PI4KB	5298	NM_002651	M-006777-03	0.000633497	0.000748678	0.846154	-0.0725507	-0.163233		0.000646184	0.000743484	0.86913	-0.0609151	-0.10328		0.000693671	0.000609788	1.13756	0.0559748	0.218485
CRHR1	1394	NM_004382	M-003647-01	0.000801602	0.000787362	1.01809	0.00778445	0.118168		0.0009757	0.000745694	1.30844	0.116755	0.512979		0.000905909	0.000795884	1.13824	0.056235	0.219331
DUSP10	11221	NM_144729	M-003965-02	0.00249702	0.00222003	1.12477	0.0510638	0.269769		0.00243305	0.0028144	0.864502	-0.0632342	-0.111324		0.00228825	0.00200868	1.13918	0.0565934	0.220497
ACVR1B	91	NM_004302	M-004925-01	0.000734418	0.000748678	0.980952	-0.00835208	0.0616445		0.000600938	0.000743484	0.808273	-0.0924417	-0.212632		0.000695059	0.000609788	1.13984	0.0568428	0.221309
IMPA2	3613	NM_014214	M-008348-00	0.00112897	0.000798743	1.41343	0.150275	0.617291		0.000913961	0.000822121	1.11171	0.0459918	0.267533		0.000825602	0.000723841	1.14058	0.0571274	0.222235
TRPM7	54822	NM_017672	M-005393-03	0.00252359	0.00211685	1.19214	0.0763286	0.358268		0.00183009	0.00210791	0.8682	-0.0613804	-0.104894		0.00208796	0.00183055	1.14062	0.0571403	0.222277
LOC644006	644006	XM_929433	M-036244-00	0.000841814	0.00118799	0.7086	-0.149599	-0.43312		0.000981421	0.00149948	0.654508	-0.184085	-0.530502		0.00182133	0.00159639	1.14091	0.0572497	0.222633
PTPRC	5788	NM_080923	M-008067-01	0.00113568	0.000798743	1.42183	0.152847	0.6263		0.000899536	0.000822121	1.09416	0.0390824	0.243567		0.000827996	0.000723841	1.14389	0.058385	0.226327
KCNH8	131096	NM_144633	M-006238-01	0.000778787	0.000798743	0.975016	-0.0109883	0.0524102		0.000939739	0.000822121	1.14307	0.0580713	0.309431		0.000828217	0.000723841	1.1442	0.0585007	0.226704
P2RX4	5025	NM_002560	M-006285-00	0.0024513	0.00211685	1.15799	0.0637048	0.314048		0.00199027	0.00210791	0.944191	-0.0249402	0.0215011		0.0020949	0.00183055	1.14441	0.0585816	0.226967
PPAP2B	8613	NM_003713	M-017312-01	0.00254049	0.00222003	1.14435	0.0585592	0.296024		0.00325941	0.0028144	1.15812	0.0637533	0.329139		0.00230027	0.00200868	1.14517	0.0588685	0.227901
TPCN2	219931	NM_139075	M-006508-02	0.00245096	0.00222003	1.10402	0.0429775	0.241444		0.00288005	0.0028144	1.02333	0.0100149	0.142745		0.00230035	0.00200868	1.14521	0.0588845	0.227953
NALCN	259232	NM_052867	M-006519-01	0.00248528	0.00211685	1.17404	0.0696842	0.334993		0.00163068	0.00210791	0.773598	-0.111485	-0.278684		0.00209852	0.00183055	1.14639	0.0593314	0.229407
GRIA2	2891	NM_001083620	M-006185-01	0.00254875	0.00222003	1.14807	0.0599683	0.30096		0.00270855	0.0028144	0.962389	-0.0166491	0.0502589		0.00230551	0.00200868	1.14778	0.0598578	0.23112
LPAR3	23566	NM_012152	M-004895-00	0.0035574	0.00331639	1.07267	0.0304663	0.197619		0.00266743	0.00281323	0.948172	-0.0231127	0.0278396		0.00325817	0.00283782	1.14813	0.0599898	0.231549
MOK	5891	NM_014226	M-004838-01	0.000633068	0.000537992	1.17672	0.0706739	0.33846		0.000696267	0.000517914	1.34437	0.128518	0.553781		0.000747408	0.000650629	1.14875	0.0602247	0.232314
TYK2	7297	NM_003331	M-003182-02	0.000370433	0.000537992	0.688546	-0.162067	-0.476794		0.000313219	0.000517914	0.604771	-0.218409	-0.649556		0.0007477	0.000650629	1.1492	0.0603944	0.232866
RHBDL2	54933	NM_017821	M-006028-01	0.00217384	0.00155138	1.40123	0.146511	0.604104		0.00182836	0.00171016	1.06911	0.029024	0.208679		0.00191833	0.00166823	1.14992	0.060667	0.233753
TRPC6	7225	NM_004621	M-004192-03	0.00299923	0.00211685	1.41683	0.151318	0.620944		0.00302123	0.00210791	1.43328	0.156331	0.650249		0.00210506	0.00183055	1.14996	0.0606819	0.233801
FBXO42	54455	NM_018994	M-022191-01	0.00179345	0.00150035	1.19536	0.0774973	0.362361		0.00298221	0.0015753	1.89311	0.277175	1.0694		0.00169365	0.00147228	1.15035	0.0608318	0.234289
VDAC2	7417	NM_003375	M-019766-00	0.00259267	0.00211685	1.22477	0.0880562	0.399347		0.00182575	0.00210791	0.866141	-0.0624113	-0.10847		0.00210633	0.00183055	1.15065	0.0609437	0.234653
PPP3CA	5530	NM_000944	M-008300-02	0.00255223	0.00222003	1.14964	0.0605612	0.303037		0.00284498	0.0028144	1.01086	0.00469286	0.124285		0.00231373	0.00200868	1.15187	0.0614028	0.236147
PRKY	5616	NM_002760	M-004661-03	0.000660739	0.000537992	1.22816	0.0892537	0.403542		0.000688311	0.000517914	1.32901	0.123527	0.536468		0.000749914	0.000650629	1.1526	0.0616784	0.237044
PPM1G	5496	NM_002707	M-005264-01	0.00089459	0.000798743	1.12	0.0492169	0.2633		0.000851508	0.000822121	1.03575	0.015253	0.160913		0.000834699	0.000723841	1.15315	0.0618864	0.237721
GNRHR	2798	NM_001012763	M-005517-02	0.00257092	0.00222003	1.15806	0.0637304	0.314138		0.00340665	0.0028144	1.21044	0.0829421	0.395697		0.00231797	0.00200868	1.15398	0.0621976	0.238733
DZIP3	9666	NM_014648	M-006910-00	0.0017603	0.00150035	1.17326	0.0693957	0.333983		0.00184048	0.0015753	1.16834	0.0675678	0.34237		0.00169946	0.00147228	1.1543	0.062319	0.239129
KLK14	43847	NM_022046	M-005911-01	0.0016514	0.00155138	1.06447	0.0271341	0.185947		0.00200826	0.00171016	1.17431	0.0697829	0.350053		0.00192826	0.00166823	1.15587	0.0629088	0.241048
SERPINF1	5176	NM_002615	M-010153-01	0.00261616	0.00211685	1.23587	0.0919726	0.413066		0.00253694	0.00210791	1.20353	0.0804576	0.387079		0.00211598	0.00183055	1.15592	0.0629294	0.241115
SCN1A	6323	NM_006920	M-006297-02	0.00260416	0.00211685	1.2302	0.0899762	0.406073		0.00286398	0.00210791	1.35868	0.133118	0.569733		0.00211846	0.00183055	1.15728	0.0634371	0.242767
EFNA3	1944	NM_004952	M-019190-02	0.000741261	0.000748678	0.990092	-0.00432428	0.0757533		0.00072637	0.000743484	0.976982	-0.0101136	0.0729279		0.000706773	0.000609788	1.15905	0.0641012	0.244928
CPA1	1357	NM_001868	M-005815-01	0.00248669	0.00211685	1.17471	0.0699301	0.335855		0.00215642	0.00210791	1.02301	0.00987976	0.142276		0.00212192	0.00183055	1.15917	0.0641471	0.245077
MAP3K9	4293	NM_033141	M-003585-03	0.000693669	0.000748678	0.926525	-0.0331429	-0.0251937		0.000685356	0.000743484	0.921817	-0.0353555	-0.0146251		0.000707203	0.000609788	1.15975	0.0643653	0.245787
PCSK1	5122	NM_000439	M-005985-01	0.00251288	0.00222003	1.13192	0.0538142	0.279403		0.00310268	0.0028144	1.10243	0.0423508	0.254904		0.00233381	0.00200868	1.16186	0.0651551	0.248357
PTPN14	5784	NM_005401	M-008509-00	0.00090494	0.000798743	1.13295	0.0542126	0.280799		0.000906269	0.000822121	1.10235	0.0423213	0.254801		0.000841998	0.000723841	1.16324	0.0656677	0.250025
RNF213	57674	NM_020914	M-023324-02	0.00380546	0.00331639	1.14747	0.0597406	0.300163		0.0036839	0.00281323	1.30949	0.117103	0.514187		0.00330233	0.00283782	1.16369	0.0658368	0.250576
PRKAA2	5563	NM_006252	M-005361-02	0.00354952	0.00331639	1.0703	0.0295038	0.194248		0.00344553	0.00281323	1.22476	0.0880512	0.413418		0.00330417	0.00283782	1.16434	0.0660781	0.251361
ZFAND6	54469	NM_019006	M-009477-01	0.00171026	0.00150035	1.13991	0.0568711	0.290111		0.00145896	0.0015753	0.926145	-0.0333212	-0.00756917		0.00171436	0.00147228	1.16442	0.0661095	0.251463
CORO7	79585	NM_024535	M-014361-01	0.00234613	0.00155138	1.51229	0.179635	0.720135		0.00208906	0.00171016	1.22156	0.0869142	0.409474		0.00194581	0.00166823	1.16639	0.066844	0.253853
GPRC5B	51704	NM_016235	M-005610-01	0.000857448	0.000787362	1.08901	0.0370334	0.220623		0.000990192	0.000745694	1.32788	0.123158	0.535189		0.000928361	0.000795884	1.16645	0.0668673	0.253929
PFKFB3	5209	NM_004566	M-006763-01	0.00104639	0.000798743	1.31005	0.117287	0.501737		0.000894617	0.000822121	1.08818	0.0367012	0.235307		0.000845066	0.000723841	1.16747	0.0672474	0.255166
ADRA2B	151	NM_000682	M-005423-02	0.00075885	0.000787362	0.963788	-0.0160185	0.0347903		0.000586157	0.000745694	0.786056	-0.104547	-0.254619		0.000929209	0.000795884	1.16752	0.067264	0.25522
DUSP7	1849	NM_001947	M-003567-03	0.000905881	0.000798743	1.13413	0.0546637	0.282379		0.000991725	0.000822121	1.2063	0.0814553	0.39054		0.000845114	0.000723841	1.16754	0.0672717	0.255245
GPR173	54328	NM_018969	M-005727-04	0.00046619	0.000787362	0.592091	-0.227612	-0.706387		0.000531436	0.000745694	0.712673	-0.14711	-0.402251		0.000929454	0.000795884	1.16783	0.0673786	0.255593
ZMPSTE24	10269	NM_005857	M-006104-02	0.00208035	0.00155138	1.34097	0.12742	0.537233		0.00226624	0.00171016	1.32516	0.122269	0.532104		0.00194829	0.00166823	1.16788	0.0673986	0.255658
CCR2	1231	NM_000648	M-005449-01	0.000811088	0.000787362	1.03013	0.0128932	0.136063		0.0010546	0.000745694	1.41426	0.150528	0.630123		0.000930049	0.000795884	1.16857	0.0676562	0.256496
DCUN1D2	55208	NM_001014283	M-020261-01	0.0013057	0.00118799	1.09908	0.0410292	0.234619		0.00131743	0.00149948	0.878591	-0.0562131	-0.0869708		0.00186558	0.00159639	1.16863	0.0676762	0.256561
CFLAR	8837	NM_003879	M-003772-06	0.00197568	0.00155138	1.2735	0.104999	0.458695		0.00208911	0.00171016	1.22159	0.0869249	0.409511		0.00194955	0.00166823	1.16864	0.0676789	0.25657
CLCN4	1183	NM_001830	M-006152-01	0.00257816	0.00222003	1.16132	0.0649509	0.318413		0.00399688	0.0028144	1.42015	0.152336	0.636392		0.00234829	0.00200868	1.16907	0.067842	0.257101
PIK3C2A	5286	NM_002645	M-006771-00	0.000450852	0.000537992	0.838027	-0.0767421	-0.177915		0.0004647	0.000517914	0.897254	-0.0470845	-0.055308		0.000760796	0.000650629	1.16932	0.0679352	0.257404
ANKIB1	54467	NM_019004	M-028950-01	0.00090546	0.00118799	0.762175	-0.117945	-0.322243		0.00122553	0.00149948	0.817304	-0.0876166	-0.195896		0.00187095	0.00159639	1.17199	0.0689232	0.260619
TRIM64	120146	XM_061890	M-026740-03	0.00165073	0.00150035	1.10023	0.0414849	0.236216		0.00162917	0.0015753	1.0342	0.0146024	0.158657		0.00172638	0.00147228	1.17259	0.0691445	0.261339
RNF128	79589	NM_024539	M-007061-01	0.00189268	0.00150035	1.26149	0.100884	0.444281		0.00220712	0.0015753	1.40107	0.146461	0.616015		0.00172652	0.00147228	1.17268	0.0691809	0.261457
RNF214	257160	NM_207343	M-026520-01	0.00179308	0.00150035	1.19511	0.0774084	0.36205		0.00271243	0.0015753	1.72185	0.235995	0.926568		0.00172798	0.00147228	1.17367	0.0695468	0.262648
HABP2	3026	NM_004132	M-005893-00	0.00273193	0.00211685	1.29056	0.110779	0.478942		0.00166924	0.00210791	0.791891	-0.101335	-0.243477		0.00214935	0.00183055	1.17415	0.0697239	0.263224
KCNA5	3741	NM_002234	M-006215-01	0.00307435	0.00211685	1.45232	0.162062	0.658577		0.00270112	0.00210791	1.28142	0.107691	0.48154		0.00215043	0.00183055	1.17475	0.0699439	0.26394
GRIN2C	2905	NM_000835	M-006197-01	0.00278282	0.00211685	1.3146	0.118795	0.50702		0.00262825	0.00210791	1.24685	0.0958141	0.440344		0.00215351	0.00183055	1.17643	0.0705646	0.26596
GPR107	57720	NM_020960	M-005529-02	0.00380668	0.00331639	1.14784	0.0598808	0.300653		0.00376191	0.00281323	1.33722	0.126203	0.545749		0.0033386	0.00283782	1.17647	0.0705806	0.266012
TNFRSF25	8718	NM_001039664	M-004449-02	0.00170336	0.00150035	1.13531	0.0551142	0.283957		0.00292069	0.0015753	1.85405	0.268121	1.038		0.00173235	0.00147228	1.17664	0.0706435	0.266217
CASP5	838	NM_004347	M-004405-01	0.00122413	0.00155138	0.789061	-0.102889	-0.269505		0.00139341	0.00171016	0.814781	-0.0889593	-0.200553		0.0019637	0.00166823	1.17712	0.0708192	0.266788
CDK10	8558	NM_003674	M-003235-04	0.000647789	0.000537992	1.20409	0.0806576	0.373432		0.000760656	0.000517914	1.46869	0.166931	0.687017		0.000765957	0.000650629	1.17726	0.070871	0.266957
FBXL14	144699	NM_152441	M-015718-00	0.00121813	0.00118799	1.02536	0.0108785	0.129006		0.00132211	0.00149948	0.881711	-0.0546737	-0.0816313		0.00187991	0.00159639	1.1776	0.0709982	0.267371
TRIM24	8805	NM_003852	M-005387-03	0.0017642	0.00150035	1.17586	0.0703549	0.337343		0.00269843	0.0015753	1.71296	0.233748	0.918774		0.00173382	0.00147228	1.17764	0.0710122	0.267416
PPP1R14B	26472	XM_370630	M-026574-00	0.00106776	0.000798743	1.3368	0.126068	0.532496		0.000952998	0.000822121	1.15919	0.0641563	0.330537		0.000853904	0.000723841	1.17968	0.0717657	0.269868
DGKB	1607	NM_004080	M-006712-01	0.000749926	0.000748678	1.00167	0.000723224	0.0934339		0.000621619	0.000743484	0.836089	-0.0777477	-0.161665		0.000720148	0.000609788	1.18098	0.0722428	0.271421
PML	5371	NM_033247	M-006547-01	0.00174836	0.00150035	1.1653	0.0664394	0.323627		0.00169721	0.0015753	1.07739	0.0323715	0.22029		0.00173932	0.00147228	1.18137	0.0723869	0.27189
PHF3	23469	NM_015153	M-014075-01	0.00181224	0.00150035	1.20788	0.0820234	0.378215		0.00217247	0.0015753	1.37908	0.13959	0.592182		0.00173941	0.00147228	1.18144	0.0724105	0.271966
MAK	4117	NM_005906	M-004813-01	0.000534731	0.000537992	0.993937	-0.00264117	0.0816489		0.000620812	0.000517914	1.19868	0.0787025	0.380991		0.0007689	0.000650629	1.18178	0.0725366	0.272377
NUDT1	4521	NM_002452	M-005218-00	0.000896161	0.000798743	1.12196	0.0499789	0.265969		0.00101439	0.000822121	1.23387	0.0912709	0.424586		0.000855697	0.000723841	1.18216	0.0726767	0.272833
EID2	163126	NM_153232	M-016873-03	0.00255251	0.00222003	1.14976	0.0606088	0.303204		0.00302481	0.0028144	1.07476	0.0313121	0.216615		0.00237494	0.00200868	1.18234	0.0727437	0.273051
CATSPER3	347732	NM_178019	M-008518-00	0.00268899	0.00222003	1.21124	0.0832312	0.382446		0.00278273	0.0028144	0.988746	-0.00491541	0.090958		0.00237511	0.00200868	1.18243	0.0727746	0.273151
KDM2B	84678	NM_001005366	M-014930-01	0.0015419	0.00118799	1.2979	0.113242	0.487568		0.00175183	0.00149948	1.16829	0.0675511	0.342312		0.00188917	0.00159639	1.1834	0.0731334	0.274319
ADK	132	NM_001123	M-004733-02	0.000826002	0.000748678	1.10328	0.0426858	0.240422		0.000738269	0.000743484	0.992986	-0.00305677	0.0974048		0.000722983	0.000609788	1.18563	0.0739496	0.276975
CACNG1	786	NM_000727	M-011162-01	0.0027666	0.00211685	1.30694	0.116255	0.498125		0.00218959	0.00210791	1.03875	0.0165094	0.165271		0.00217141	0.00183055	1.18621	0.0741598	0.277659
CXADR	1525	NM_001338	M-003650-01	0.000748945	0.000787362	0.951208	-0.0217245	0.014803		0.000882888	0.000745694	1.18398	0.0733449	0.362408		0.000944291	0.000795884	1.18647	0.0742561	0.277972
GUCY2E	390226	XM_001134406	M-032942-00	0.000656327	0.000537992	1.21996	0.086344	0.39335		0.000694313	0.000517914	1.3406	0.127298	0.549548		0.000772118	0.000650629	1.18673	0.0743505	0.278279
PNKP	11284	NM_007254	M-006783-02	0.000941799	0.000748678	1.25795	0.0996629	0.440004		0.00100019	0.000743484	1.34528	0.128812	0.554798		0.000724056	0.000609788	1.18739	0.0745937	0.279071
SRC	6714	NM_005417	M-003175-03	0.000783179	0.000748678	1.04608	0.0195657	0.159436		0.000788457	0.000743484	1.06049	0.0255064	0.196478		0.000725013	0.000609788	1.18896	0.0751674	0.280937
RPS6KA5	9252	NM_182398	M-004665-02	0.000491536	0.000537992	0.913649	-0.0392204	-0.0464823		0.000528794	0.000517914	1.02101	0.00902884	0.139324		0.000773909	0.000650629	1.18948	0.0753565	0.281553
ELTD1	64123	NM_022159	M-021612-02	0.00375875	0.00331639	1.13338	0.0543771	0.281375		0.00309475	0.00281323	1.10007	0.0414206	0.251677		0.00337805	0.00283782	1.19037	0.0756815	0.28261
LOC283116	283116	XM_208043	M-026798-01	0.00171999	0.00150035	1.14639	0.0593329	0.298734		0.00121717	0.0015753	0.772656	-0.112014	-0.280518		0.00175321	0.00147228	1.19081	0.0758435	0.283137
UCK1	83549	NM_031432	M-004062-01	0.000509052	0.000537992	0.946207	-0.0240139	0.00678378		0.000523004	0.000517914	1.00983	0.00424731	0.122739		0.000774799	0.000650629	1.19085	0.0758561	0.283179
DCLK1	9201	NM_004734	M-004884-01	0.00353552	0.00331639	1.06607	0.0277876	0.188236		0.00398903	0.00281323	1.41795	0.151662	0.634055		0.00338004	0.00283782	1.19107	0.0759373	0.283443
HERC2	8924	NM_004667	M-007180-02	0.0012721	0.00118799	1.0708	0.0297071	0.19496		0.00211729	0.00149948	1.41201	0.149839	0.627732		0.00190309	0.00159639	1.19212	0.07632	0.284688
ALPK3	57538	NM_020778	M-005350-02	0.000757224	0.000748678	1.01142	0.00492944	0.108168		0.000730181	0.000743484	0.982107	-0.007841	0.0808104		0.000727089	0.000609788	1.19236	0.0764087	0.284977
TRIB3	57761	NM_021158	M-003754-01	0.000769127	0.000537992	1.42962	0.155222	0.634618		0.000715558	0.000517914	1.38162	0.140388	0.59495		0.000776182	0.000650629	1.19297	0.0766302	0.285698
GPR179	440435	NM_001004334	M-032393-01	0.000765656	0.000787362	0.972432	-0.0121408	0.0483732		0.000718416	0.000745694	0.963418	-0.0161852	0.0518682		0.000949651	0.000795884	1.1932	0.0767143	0.285971
LMTK3	114783	NM_001080434	M-005338-03	0.000495316	0.000537992	0.920675	-0.0358935	-0.0348289		0.000560321	0.000517914	1.08188	0.0341795	0.226561		0.000777094	0.000650629	1.19437	0.0771404	0.287358
PTP4A3	11156	NM_007079	M-006859-01	0.00116269	0.000798743	1.45565	0.163057	0.662063		0.000991742	0.000822121	1.20632	0.0814629	0.390566		0.000865055	0.000723841	1.19509	0.0774004	0.288204
KCNN4	3783	NM_002250	M-004461-01	0.00275264	0.00222003	1.23991	0.0933919	0.418037		0.00306638	0.0028144	1.08953	0.03724	0.237177		0.00240182	0.00200868	1.19572	0.0776307	0.288953
NUAK1	9891	NM_014840	M-004931-00	0.000610659	0.000537992	1.13507	0.0550229	0.283637		0.000667835	0.000517914	1.28947	0.110412	0.490977		0.000778833	0.000650629	1.19705	0.0781113	0.290517
CACNG8	59283	NM_031895	M-013508-00	0.0024207	0.00211685	1.14354	0.0582506	0.294943		0.00159735	0.00210791	0.757785	-0.120454	-0.309793		0.00219131	0.00183055	1.19708	0.0781215	0.29055
CDK13	8621	NM_003718	M-004688-00	0.000636635	0.000537992	1.18335	0.0731141	0.347008		0.000728891	0.000517914	1.40736	0.148405	0.622759		0.000778899	0.000650629	1.19715	0.0781481	0.290637
GPR146	115330	NM_138445	M-005549-01	0.0038122	0.00331639	1.1495	0.06051	0.302858		0.00361496	0.00281323	1.28499	0.108899	0.485728		0.00339907	0.00283782	1.19778	0.0783763	0.291379
RSPRY1	89970	NM_133368	M-022564-02	0.000357865	0.00118799	0.301234	-0.521095	-1.73441		0.000859788	0.00149948	0.573391	-0.241549	-0.72982		0.00191478	0.00159639	1.19945	0.0789817	0.293349
THTPA	79178	NM_024328	M-030272-01	0.00100615	0.000798743	1.25966	0.100254	0.442073		0.00091256	0.000822121	1.11001	0.0453258	0.265222		0.000868547	0.000723841	1.19991	0.0791501	0.293897
CAPN13	92291	NM_144575	M-005803-00	0.00259393	0.00222003	1.16842	0.0676003	0.327694		0.00359541	0.0028144	1.2775	0.106362	0.47693		0.00241147	0.00200868	1.20053	0.079373	0.294623
PRLHR	2834	NM_004248	M-005524-01	0.00385874	0.00331639	1.16353	0.0657793	0.321315		0.00369011	0.00281323	1.3117	0.117834	0.516722		0.00340721	0.00283782	1.20065	0.0794152	0.29476
KLK12	43849	NM_145895	M-005909-02	0.0027583	0.00211685	1.30302	0.11495	0.493553		0.00241025	0.00210791	1.14343	0.0582095	0.30991		0.00219795	0.00183055	1.2007	0.079435	0.294824
GGTLC2	91227	NM_199127	M-018475-01	0.00282575	0.00155138	1.82145	0.260416	1.0031		0.00308208	0.00171016	1.80222	0.255807	0.995289		0.00200327	0.00166823	1.20084	0.0794844	0.294985
RNF148	378925	NM_198085	M-010758-00	0.00170645	0.00155138	1.09996	0.0413762	0.235835		0.00227133	0.00171016	1.32814	0.123242	0.53548		0.00200521	0.00166823	1.202	0.0799036	0.296349
FBXO46	23403	NM_001080469	M-023753-01	0.00123693	0.00118799	1.04119	0.0175318	0.152312		0.0015459	0.00149948	1.03096	0.0132406	0.153933		0.0019202	0.00159639	1.20284	0.0802077	0.297339
PRKCI	5584	NM_002740	M-004656-02	0.000650514	0.000537992	1.20915	0.0824802	0.379816		0.000834717	0.000517914	1.61169	0.207282	0.826977		0.000783077	0.000650629	1.20357	0.0804712	0.298196
MARCH6	10299	NM_005885	M-006925-00	0.00187573	0.00118799	1.57891	0.198357	0.785712		0.00287945	0.00149948	1.9203	0.28337	1.09089		0.0019225	0.00159639	1.20428	0.080729	0.299035
KCNA1	3736	NM_000217	M-006210-02	0.00272308	0.00211685	1.28638	0.109369	0.474004		0.00234793	0.00210791	1.11386	0.0468324	0.270448		0.002206	0.00183055	1.2051	0.0810237	0.299994
MLLT6	4302	NM_005937	M-010524-01	0.00162132	0.00118799	1.36475	0.135053	0.563971		0.00164602	0.00149948	1.09773	0.0404951	0.248467		0.00192438	0.00159639	1.20546	0.0811535	0.300416
WHSC1L1	54904	NM_017778	M-012875-00	0.00101602	0.00118799	0.85524	-0.0679121	-0.146985		0.00169055	0.00149948	1.12743	0.0520879	0.288677		0.00192485	0.00159639	1.20575	0.0812587	0.300759
CHRNA5	1138	NM_000745	M-006139-01	0.00281404	0.00211685	1.32935	0.12364	0.523991		0.00290396	0.00210791	1.37765	0.139139	0.590617		0.00220843	0.00183055	1.20643	0.0815022	0.301551
DUSP11	8446	NM_003584	M-007885-00	0.00129941	0.000798743	1.62682	0.211338	0.831186		0.000987664	0.000822121	1.20136	0.0796735	0.384359		0.000874172	0.000723841	1.20768	0.0819536	0.30302
RNF4	6047	NM_002938	M-006557-03	0.0018128	0.00150035	1.20825	0.0821582	0.378688		0.00167202	0.0015753	1.06139	0.025877	0.197763		0.00177808	0.00147228	1.2077	0.0819602	0.303041
CAPN3	825	NM_173089	M-005805-02	0.00129985	0.00155138	0.837867	-0.0768247	-0.178204		0.00127906	0.00171016	0.74792	-0.126145	-0.329533		0.00201489	0.00166823	1.2078	0.0819958	0.303157
SCN8A	6334	NM_014191	M-006502-02	0.0024603	0.00222003	1.10823	0.044629	0.247229		0.00364273	0.0028144	1.29432	0.112041	0.496629		0.00242656	0.00200868	1.20804	0.0820821	0.303438
C12orf51	283450	NM_001109662	M-018270-01	0.00172966	0.00150035	1.15284	0.0617696	0.30727		0.00171672	0.0015753	1.08977	0.0373365	0.237511		0.00177869	0.00147228	1.20811	0.0821077	0.303521
GZMA	3001	NM_006144	M-005888-02	0.00315064	0.00211685	1.48836	0.172708	0.695871		0.00236347	0.00210791	1.12124	0.0496969	0.280384		0.00221318	0.00183055	1.20902	0.0824351	0.304587
CAPNS1	826	NM_001003962	M-009979-01	0.00240588	0.00211685	1.13653	0.0555826	0.285598		0.00229202	0.00210791	1.08734	0.0363662	0.234146		0.00221375	0.00183055	1.20933	0.082546	0.304948
GABRE	2564	NM_004961	M-006172-01	0.000776611	0.000798743	0.972291	-0.0122035	0.0481535		0.000911283	0.000822121	1.10845	0.0447172	0.263112		0.000875904	0.000723841	1.21008	0.082813	0.305816
FBXO32	114907	NM_148177	M-013005-02	0.00189651	0.00150035	1.26405	0.101763	0.447359		0.00190607	0.0015753	1.20997	0.0827742	0.395114		0.00178177	0.00147228	1.21021	0.0828613	0.305974
MARK4	57787	NM_031417	M-005345-02	0.00054657	0.000537992	1.01594	0.00686995	0.114965		0.000671227	0.000517914	1.29602	0.112612	0.498608		0.000789613	0.000650629	1.21362	0.084081	0.309942
FBXO25	26260	NM_012173	M-019192-00	0.00175904	0.00118799	1.48068	0.170462	0.688001		0.00176474	0.00149948	1.1769	0.0707409	0.353376		0.00193788	0.00159639	1.21391	0.0841878	0.31029
UBE3B	89910	NM_130466	M-007197-01	0.00160344	0.00118799	1.3497	0.130237	0.5471		0.00190165	0.00149948	1.26821	0.10319	0.465928		0.00193891	0.00159639	1.21456	0.084419	0.311042
TAAR1	134864	NM_138327	M-005736-01	0.000889554	0.000787362	1.12979	0.052998	0.276544		0.00102287	0.000745694	1.3717	0.137259	0.584097		0.000967282	0.000795884	1.21536	0.0847038	0.311969
KCNC4	3749	NM_153763	M-006223-02	0.00312533	0.00211685	1.4764	0.169205	0.683599		0.00245134	0.00210791	1.16292	0.0655513	0.335376		0.00222655	0.00183055	1.21633	0.0850504	0.313097
UQCRC2	7385	NM_003366	M-008334-02	0.00167491	0.00155138	1.07963	0.0332732	0.207451		0.00153784	0.00171016	0.899238	-0.0461253	-0.0519809		0.00203111	0.00166823	1.21753	0.0854784	0.31449
DUSP3	1845	NM_004090	M-007894-00	0.000943945	0.000798743	1.18179	0.0725393	0.344994		0.000958479	0.000822121	1.16586	0.0666469	0.339176		0.000882377	0.000723841	1.21902	0.0860107	0.316222
ADORA2A	135	NM_000675	M-005416-02	0.000932591	0.000787362	1.18445	0.0735167	0.348418		0.000971532	0.000745694	1.30286	0.114896	0.506532		0.000971539	0.000795884	1.2207	0.0866106	0.318174
ZACN	353174	NM_180990	M-009142-00	0.00263918	0.00211685	1.24675	0.0957782	0.426397		0.0026598	0.00210791	1.26182	0.100997	0.45832		0.00223458	0.00183055	1.22071	0.0866143	0.318186
MAST1	22983	NM_014975	M-004672-02	0.000716647	0.000537992	1.33208	0.124529	0.527107		0.000862249	0.000517914	1.66485	0.221375	0.875861		0.000794594	0.000650629	1.22127	0.086812	0.318829
ADPGK	83440	NM_031284	M-006809-00	0.000923922	0.000748678	1.23407	0.0913402	0.410851		0.000828011	0.000743484	1.11369	0.0467646	0.270213		0.000745518	0.000609788	1.22259	0.0872797	0.320351
OPRL1	4987	NM_000913	M-005685-00	0.000846658	0.000787362	1.07531	0.0315336	0.201358		0.000925526	0.000745694	1.24116	0.0938275	0.433453		0.000973155	0.000795884	1.22273	0.0873323	0.320522
GRK7	131890	NM_139209	M-004628-01	0.000634473	0.000537992	1.17933	0.0716371	0.341834		0.00126392	0.000517914	2.44041	0.387463	1.45195		0.000797639	0.000650629	1.22595	0.0884735	0.324236
PI4KA	5297	NM_002650	M-006776-04	0.000830773	0.000748678	1.10965	0.045187	0.249183		0.000745039	0.000743484	1.00209	0.00090711	0.111154		0.000748995	0.000609788	1.22829	0.0893003	0.326926
SCN10A	6336	NM_006514	M-006295-01	0.00264311	0.00211685	1.2486	0.096425	0.428662		0.00247836	0.00210791	1.17574	0.0703111	0.351885		0.002249	0.00183055	1.22859	0.0894069	0.327273
PPP1R12A	4659	NM_002480	M-011340-01	0.00120572	0.000798743	1.50952	0.178839	0.717345		0.00091616	0.000822121	1.11439	0.0470356	0.271153		0.000889574	0.000723841	1.22896	0.0895389	0.327703
APLNR	187	NM_005161	M-005430-02	0.000806609	0.000787362	1.02445	0.0104888	0.127641		0.000968757	0.000745694	1.29913	0.113654	0.502223		0.000978261	0.000795884	1.22915	0.0896054	0.327919
DPP7	29952	NM_013379	M-005854-01	0.00225516	0.00155138	1.45365	0.16246	0.659974		0.00259994	0.00171016	1.52029	0.181926	0.739029		0.00205249	0.00166823	1.23034	0.090026	0.329287
SCEL	8796	NM_003843	M-011533-00	0.00184421	0.00150035	1.22919	0.0896175	0.404816		0.00158218	0.0015753	1.00436	0.00189117	0.114567		0.00181327	0.00147228	1.2316	0.0904704	0.330734
GLRA3	8001	NM_001042543	M-006182-02	0.00260351	0.00222003	1.17274	0.0692007	0.3333		0.0027758	0.0028144	0.986283	-0.0059984	0.0872016		0.00247484	0.00200868	1.23207	0.0906367	0.331275
INPP5B	3633	NM_005540	M-021811-02	0.00127513	0.000798743	1.59642	0.203146	0.802489		0.000969058	0.000822121	1.17873	0.0714139	0.355711		0.000892922	0.000723841	1.23359	0.09117	0.33301
USP37	57695	NM_020935	M-006085-01	0.00265639	0.00222003	1.19656	0.0779332	0.363888		0.00281271	0.0028144	0.999401	-0.000260401	0.107104		0.00248034	0.00200868	1.23481	0.0916014	0.334414
NEURL2	140825	NM_080749	M-015269-00	0.00195109	0.00150035	1.30042	0.114084	0.49052		0.000942954	0.0015753	0.598586	-0.222873	-0.665042		0.00182139	0.00147228	1.23712	0.0924109	0.337048
PKN1	5585	NM_002741	M-004175-02	0.000830303	0.000748678	1.10902	0.0449413	0.248323		0.000753447	0.000743484	1.0134	0.00578136	0.12806		0.00075448	0.000609788	1.23728	0.0924691	0.337237
DUSP14	11072	NM_007026	M-007888-01	0.00098891	0.000798743	1.23808	0.0927497	0.415788		0.000976227	0.000822121	1.18745	0.0746147	0.366813		0.000895822	0.000723841	1.23759	0.0925785	0.337594
PPAPDC2	403313	NM_203453	M-031777-01	0.00123764	0.000798743	1.54949	0.190188	0.757101		0.00100998	0.000822121	1.22851	0.0893789	0.418023		0.000896077	0.000723841	1.23795	0.092702	0.337995
PJA1	64219	NM_022368	M-007045-01	0.00181018	0.00150035	1.20651	0.0815306	0.376489		0.00170934	0.0015753	1.08509	0.0354645	0.231018		0.00182344	0.00147228	1.23851	0.0928991	0.338637
DPF2	5977	NM_006268	M-004444-00	0.00184323	0.00150035	1.22854	0.0893879	0.404012		0.00200406	0.0015753	1.27217	0.104546	0.470632		0.00182441	0.00147228	1.23917	0.093132	0.339395
SLC9A2	6549	NM_003048	M-007623-00	0.00266633	0.00222003	1.20104	0.0795563	0.369574		0.00402774	0.0028144	1.43112	0.155675	0.647975		0.00249367	0.00200868	1.24145	0.09393	0.341991
PSMB9	5698	NM_148954	M-006023-02	0.00230612	0.00155138	1.4865	0.172164	0.693964		0.00256814	0.00171016	1.5017	0.176582	0.720492		0.00207295	0.00166823	1.24261	0.0943338	0.343305
PTPN11	5781	NM_002834	M-003947-01	0.000951409	0.000798743	1.19113	0.07596	0.356977		0.000970474	0.000822121	1.18045	0.0720479	0.357909		0.000899521	0.000723841	1.2427	0.0943679	0.343416
MAPKAPK3	7867	NM_004635	M-005014-01	0.000636196	0.000537992	1.18254	0.0728151	0.34596		0.000697245	0.000517914	1.34626	0.129128	0.555894		0.000809246	0.000650629	1.24379	0.0947474	0.344651
MAP2K4	6416	NM_003010	M-003574-02	0.000706682	0.000537992	1.31355	0.118448	0.505804		0.000605965	0.000517914	1.17001	0.0681904	0.34453		0.000809803	0.000650629	1.24465	0.0950462	0.345623
PLK2	10769	NM_006622	M-003325-05	0.000758462	0.000748678	1.01307	0.00563838	0.110651		0.000751493	0.000743484	1.01077	0.00465354	0.124148		0.000760322	0.000609788	1.24686	0.095819	0.348138
GPR39	2863	NM_001508	M-005569-01	0.00106813	0.000787362	1.3566	0.13245	0.554853		0.00112738	0.000745694	1.51185	0.17951	0.730647		0.000993259	0.000795884	1.248	0.0962131	0.349421
TRPC4	7223	NM_016179	M-006510-02	0.00107897	0.000798743	1.35083	0.130602	0.548379		0.00105499	0.000822121	1.28325	0.108311	0.483689		0.000903792	0.000723841	1.24861	0.0964251	0.35011
PAK7	57144	NM_020341	M-003973-02	0.000664292	0.000537992	1.23476	0.0915831	0.411702		0.000787364	0.000517914	1.52026	0.181918	0.739		0.000812924	0.000650629	1.24944	0.0967169	0.35106
OPRD1	4985	NM_000911	M-005683-01	0.000922264	0.000787362	1.17133	0.0686809	0.331479		0.000972218	0.000745694	1.30378	0.115203	0.507594		0.000995317	0.000795884	1.25058	0.0971117	0.352345
EPHA2	1969	NM_004431	M-003116-02	0.000743848	0.000537992	1.38264	0.140708	0.583779		0.00111685	0.000517914	2.15643	0.333736	1.26559		0.000813992	0.000650629	1.25109	0.0972869	0.352915
GPR119	139760	NM_178471	M-005521-01	0.000241875	0.000787362	0.307197	-0.512583	-1.7046		0.000278818	0.000745694	0.373904	-0.42724	-1.3739		0.000996037	0.000795884	1.25149	0.0974261	0.353368
ECEL1	9427	NM_004826	M-005859-02	0.00256488	0.00155138	1.65329	0.21835	0.855744		0.00299879	0.00171016	1.75351	0.243908	0.954017		0.00208965	0.00166823	1.25262	0.0978181	0.354643
CR2	1380	NM_001877	M-007861-00	0.00176397	0.00155138	1.13703	0.0557738	0.286267		0.00265002	0.00171016	1.54957	0.190211	0.767766		0.00209045	0.00166823	1.2531	0.0979842	0.355184
PKMYT1	9088	NM_004203	M-005026-02	0.00082009	0.000537992	1.52435	0.183085	0.732219		0.00082208	0.000517914	1.58729	0.200657	0.803996		0.00081543	0.000650629	1.2533	0.0980536	0.355409
RNF133	168433	NM_139175	M-007155-00	0.0018572	0.00155138	1.19713	0.0781411	0.364616		0.00232919	0.00171016	1.36197	0.134169	0.573379		0.00209253	0.00166823	1.25434	0.0984162	0.356589
CTSF	8722	NM_003793	M-005837-02	0.00208825	0.00155138	1.34606	0.129066	0.542998		0.00245797	0.00171016	1.43728	0.15754	0.654444		0.00209372	0.00166823	1.25505	0.0986618	0.357389
PPP1R12B	4660	NM_032103	M-013547-01	0.00107756	0.000798743	1.34907	0.130036	0.546395		0.000979829	0.000822121	1.19183	0.0762146	0.372362		0.000910068	0.000723841	1.25727	0.0994302	0.359889
BIRC3	330	NM_001165	M-004099-02	0.00215208	0.00118799	1.81152	0.258044	0.994788		0.00190249	0.00149948	1.26877	0.103381	0.466591		0.00200827	0.00159639	1.25801	0.0996841	0.360715
GLRA1	2741	NM_000171	M-006180-01	0.00356153	0.00211685	1.68246	0.225946	0.882353		0.00264972	0.00210791	1.25703	0.0993465	0.452596		0.00230464	0.00183055	1.25898	0.10002	0.361808
MEFV	4210	NM_000243	M-011081-00	0.00369286	0.00331639	1.11352	0.0466968	0.254472		0.00351921	0.00281323	1.25095	0.0972398	0.445289		0.00357715	0.00283782	1.26053	0.100553	0.363542
RNF187	149603	XM_928029	M-021939-01	0.00403472	0.00331639	1.2166	0.0851469	0.389157		0.00418684	0.00281323	1.48827	0.172682	0.706963		0.00358238	0.00283782	1.26237	0.101188	0.365608
ADCK4	79934	NM_024876	M-005305-01	0.00396136	0.00331639	1.19448	0.0771783	0.361244		0.00323438	0.00281323	1.1497	0.0605859	0.318153		0.0035918	0.00283782	1.26569	0.102328	0.369318
GPR17	2840	NM_005291	M-005551-00	0.000991637	0.000787362	1.25944	0.100178	0.441808		0.00104712	0.000745694	1.40422	0.147436	0.619396		0.00100811	0.000795884	1.26666	0.10266	0.370399
CDK2	1017	NM_001798	M-003236-04	0.00358074	0.00331639	1.07971	0.0333061	0.207566		0.00238649	0.00281323	0.848309	-0.0714459	-0.139807		0.00359563	0.00283782	1.26704	0.10279	0.370823
THNSL1	79896	NM_024838	M-007253-00	0.000690254	0.000748678	0.921964	-0.0352862	-0.0327016		0.000742833	0.000743484	0.999124	-0.000380537	0.106687		0.000775626	0.000609788	1.27196	0.104473	0.3763
EIF2AK3	9451	NM_004836	M-004883-03	0.000690826	0.000537992	1.28408	0.108592	0.471282		0.000905399	0.000517914	1.74817	0.242583	0.949419		0.000829269	0.000650629	1.27457	0.105363	0.379193
FYN	2534	NM_153048	M-003140-04	0.000552526	0.000537992	1.02701	0.0115766	0.131452		0.000596757	0.000517914	1.15223	0.0615404	0.321464		0.00082989	0.000650629	1.27552	0.105687	0.38025
FOLH1B	219595	NM_153696	M-008207-01	0.00282841	0.00211685	1.33614	0.125851	0.531736		0.00258561	0.00210791	1.22662	0.08871	0.415703		0.00233659	0.00183055	1.27644	0.106	0.381266
CDK18	5129	NM_002596	M-004836-02	0.000963573	0.000748678	1.28703	0.109589	0.474775		0.00102342	0.000743484	1.37652	0.138783	0.589383		0.00077839	0.000609788	1.27649	0.106019	0.381328
LNPEP	4012	NM_175920	M-005926-02	0.0028026	0.00222003	1.26242	0.101202	0.445396		0.00331896	0.0028144	1.17928	0.0716165	0.356413		0.00256874	0.00200868	1.27882	0.10681	0.383903
GPR141	353345	NM_181791	M-005545-00	0.000818816	0.000787362	1.03995	0.0170118	0.15049		0.000936478	0.000745694	1.25585	0.0989368	0.451175		0.00101842	0.000795884	1.2796	0.107076	0.384767
FBXW12	285231	NM_207102	M-032001-00	0.00187538	0.00150035	1.24996	0.096897	0.430315		0.00238465	0.0015753	1.51377	0.18006	0.732557		0.00188445	0.00147228	1.27995	0.107193	0.385148
CTSC	1075	NM_001814	M-005835-03	0.00203219	0.00155138	1.30993	0.117248	0.501601		0.00219188	0.00171016	1.28168	0.107779	0.481846		0.00213755	0.00166823	1.28133	0.10766	0.386668
ADAM8	101	NM_001109	M-004502-01	0.00278727	0.00222003	1.25551	0.0988209	0.437055		0.0033415	0.0028144	1.18729	0.0745561	0.366609		0.00257513	0.00200868	1.282	0.107889	0.387413
TRIM73	375593	NM_198924	M-028896-01	0.00182481	0.00150035	1.21626	0.0850264	0.388734		0.00191751	0.0015753	1.21723	0.0853726	0.404127		0.00188907	0.00147228	1.28309	0.108257	0.388613
CERK	64781	NM_022766	M-004061-00	0.000806645	0.000537992	1.49936	0.175906	0.707073		0.000828227	0.000517914	1.59916	0.203892	0.815218		0.000835021	0.000650629	1.28341	0.108364	0.388961
EIF2AK2	5610	NM_002759	M-003527-00	0.000700946	0.000537992	1.30289	0.114908	0.493405		0.00070586	0.000517914	1.36289	0.134461	0.574394		0.00083523	0.000650629	1.28373	0.108473	0.389314
EDNRA	1909	NM_001957	M-005485-01	0.00063845	0.000787362	0.810872	-0.0910479	-0.228026		0.000634744	0.000745694	0.851212	-0.0699623	-0.134661		0.00102172	0.000795884	1.28376	0.108484	0.38935
CAMKK2	10645	NM_172215	M-004842-02	0.000835777	0.000748678	1.11634	0.0477953	0.25832		0.000831192	0.000743484	1.11797	0.0484297	0.275989		0.000783583	0.000609788	1.28501	0.108906	0.390724
UBE2R2	54926	NM_017811	M-009700-02	0.00149876	0.00118799	1.26159	0.100918	0.444399		0.00177743	0.00149948	1.18536	0.0738515	0.364165		0.00205169	0.00159639	1.28521	0.108974	0.390943
HCN1	348980	NM_021072	M-006200-01	0.00114578	0.000798743	1.43448	0.156695	0.639779		0.00106848	0.000822121	1.29967	0.113832	0.502839		0.000930467	0.000723841	1.28546	0.109058	0.391217
PRKD2	25865	NM_001079882	M-004197-02	0.000580088	0.000537992	1.07825	0.032718	0.205506		0.000763456	0.000517914	1.4741	0.168527	0.692552		0.00083738	0.000650629	1.28703	0.10959	0.392948
SERPINB12	89777	NM_080474	M-008758-00	0.00209453	0.00155138	1.35011	0.13037	0.547564		0.00192252	0.00171016	1.12417	0.0508328	0.284324		0.00214753	0.00166823	1.28731	0.109683	0.393253
MKNK1	8569	NM_198973	M-004879-02	0.000738403	0.000748678	0.986276	-0.00600157	0.069878		0.000781869	0.000743484	1.05163	0.0218622	0.183838		0.000785154	0.000609788	1.28759	0.109776	0.393556
MAPKAPK5	8550	NM_003668	M-005015-00	0.00125708	0.000537992	2.33662	0.368588	1.382		0.000953562	0.000517914	1.84116	0.265092	1.02749		0.000838673	0.000650629	1.28902	0.11026	0.395129
PTGER4	5734	NM_000958	M-005714-00	0.0010398	0.000787362	1.32062	0.120776	0.513961		0.00113171	0.000745694	1.51766	0.181176	0.736425		0.00102637	0.000795884	1.2896	0.110455	0.395763
ENPEP	2028	NM_001977	M-005865-01	0.00249087	0.00155138	1.60559	0.205634	0.811205		0.00188624	0.00171016	1.10296	0.0425596	0.255628		0.00215213	0.00166823	1.29007	0.110612	0.396276
KCNE1L	23630	NM_012282	M-012452-01	0.00317126	0.00211685	1.4981	0.175541	0.705791		0.00253625	0.00210791	1.20321	0.08034	0.386671		0.00236351	0.00183055	1.29115	0.110976	0.397458
SEC11A	23478	NM_014300	M-006038-01	0.0027536	0.00211685	1.3008	0.11421	0.490959		0.00282233	0.00210791	1.33892	0.126755	0.547663		0.0023664	0.00183055	1.29273	0.111506	0.399185
BCR	613	NM_021574	M-003875-05	0.000588222	0.000537992	1.09337	0.0387652	0.226689		0.000685174	0.000517914	1.32295	0.121544	0.529588		0.000841258	0.000650629	1.29299	0.111596	0.399478
TRIM32	22954	NM_001099679	M-006950-01	0.00204279	0.00150035	1.36154	0.134031	0.560389		0.00217138	0.0015753	1.37839	0.139372	0.591427		0.0019039	0.00147228	1.29316	0.111654	0.399664
CDC7	8317	NM_003503	M-003234-02	0.000952515	0.000748678	1.27226	0.104577	0.457216		0.000778869	0.000743484	1.04759	0.0201928	0.178047		0.000788561	0.000609788	1.29317	0.111657	0.399674
UBE3C	9690	NM_014671	M-007183-01	0.00158827	0.00118799	1.33693	0.12611	0.532643		0.0024014	0.00149948	1.60149	0.204523	0.817408		0.00206455	0.00159639	1.29327	0.111688	0.399776
LGR6	59352	NM_001017404	M-005648-01	0.001874	0.00150035	1.24905	0.0965784	0.4292		0.0021516	0.0015753	1.36583	0.135398	0.577642		0.00190418	0.00147228	1.29335	0.111716	0.399866
LAP3	51056	NM_015907	M-005923-04	0.00219838	0.00155138	1.41705	0.151385	0.621179		0.0021702	0.00171016	1.269	0.103463	0.466874		0.00216042	0.00166823	1.29504	0.112282	0.401709
SLC9A1	6548	NM_003047	M-005277-00	0.00106434	0.000798743	1.33252	0.124672	0.527608		0.00109773	0.000822121	1.33524	0.125561	0.543523		0.000937453	0.000723841	1.29511	0.112306	0.401788
PLK3	1263	NM_004073	M-003257-02	0.00433472	0.00331639	1.30706	0.116295	0.498264		0.00459784	0.00281323	1.63436	0.213349	0.848019		0.00367668	0.00283782	1.2956	0.112472	0.402327
TP53RK	112858	NM_033550	M-003108-02	0.000943019	0.000537992	1.75285	0.243744	0.944698		0.000877257	0.000517914	1.69383	0.228869	0.901853		0.000844295	0.000650629	1.29766	0.113161	0.40457
SERPINA3	12	NM_001085	M-009576-01	0.00286786	0.00222003	1.29181	0.1112	0.480415		0.00353954	0.0028144	1.25765	0.0995606	0.453339		0.00260668	0.00200868	1.29771	0.113178	0.404624
P2RY11	5032	NM_002566	M-005691-03	0.000866243	0.000787362	1.10018	0.0414651	0.236146		0.00104346	0.000745694	1.39931	0.145915	0.614121		0.00103318	0.000795884	1.29816	0.113328	0.405112
CXCR2	3579	NM_001557	M-005647-00	0.000746489	0.000787362	0.948089	-0.0231509	0.00980671		0.00103539	0.000745694	1.38849	0.142541	0.60242		0.00103329	0.000795884	1.29829	0.113372	0.405257
PKLR	5313	NM_000298	M-006780-00	0.000760881	0.000537992	1.4143	0.15054	0.61822		0.000909662	0.000517914	1.7564	0.244623	0.956495		0.000846792	0.000650629	1.3015	0.114444	0.408743
CASR	846	NM_000388	M-005444-01	0.00103595	0.000787362	1.31572	0.119162	0.508307		0.000999983	0.000745694	1.34101	0.127432	0.550011		0.00103606	0.000795884	1.30177	0.114535	0.409041
PCGF5	84333	NM_032373	M-007089-01	0.0041214	0.00331639	1.24274	0.0943788	0.421495		0.00413594	0.00281323	1.47017	0.167369	0.688535		0.00369887	0.00283782	1.30342	0.115084	0.410828
RNF40	9810	NM_014771	M-006913-00	0.00198325	0.00150035	1.32186	0.121186	0.515396		0.00171971	0.0015753	1.09167	0.0380901	0.240125		0.00191973	0.00147228	1.30391	0.115248	0.41136
PTEN	5728	NM_000314	M-003023-02	0.0012682	0.000798743	1.58774	0.200781	0.794203		0.000996369	0.000822121	1.21195	0.0834844	0.397578		0.000944188	0.000723841	1.30441	0.115415	0.411904
DMPK	1760	NM_001081562	M-004637-01	0.0040581	0.00331639	1.22365	0.0876567	0.397948		0.00403186	0.00281323	1.43318	0.1563	0.650143		0.0037017	0.00283782	1.30442	0.115417	0.411911
FBXW7	55294	NM_001013415	M-004264-02	0.00200146	0.00150035	1.334	0.125155	0.529298		0.00190286	0.0015753	1.20793	0.0820428	0.392577		0.00192134	0.00147228	1.30501	0.115613	0.412549
KCNK1	3775	NM_002245	M-006254-01	0.00247448	0.00211685	1.16894	0.0677923	0.328366		0.00162495	0.00210791	0.770879	-0.113014	-0.283988		0.00239132	0.00183055	1.30634	0.116055	0.413986
EMR4P	326342	NM_001080498	M-031217-01	0.000819494	0.000787362	1.04081	0.0173713	0.15175		0.000788844	0.000745694	1.05787	0.0244304	0.192746		0.00104037	0.000795884	1.30719	0.116337	0.414904
GOLGA5	9950	NM_005113	M-010633-01	0.000927974	0.000748678	1.23948	0.0932406	0.417507		0.000874712	0.000743484	1.1765	0.0705933	0.352864		0.000797258	0.000609788	1.30744	0.11642	0.415175
ADRA1B	147	NM_000679	M-005420-02	0.000721462	0.000787362	0.916302	-0.0379611	-0.0420714		0.000660056	0.000745694	0.885156	-0.0529803	-0.0757577		0.001041	0.000795884	1.30798	0.1166	0.415761
MMP2	4313	NM_004530	M-005959-03	0.00146547	0.00155138	0.944623	-0.0247413	0.00423578		0.00230276	0.00171016	1.34651	0.129211	0.556183		0.00218269	0.00166823	1.30839	0.116737	0.416204
BAZ2B	29994	NM_013450	M-020487-01	0.00193249	0.00150035	1.28803	0.109926	0.475952		0.00348525	0.0015753	2.21243	0.34487	1.30421		0.00193133	0.00147228	1.31179	0.117865	0.419876
NME4	4833	NM_005009	M-006494-00	0.00442064	0.00331639	1.33297	0.124819	0.528122		0.00376509	0.00281323	1.33835	0.12657	0.547022		0.00372479	0.00283782	1.31255	0.118117	0.420697
FBXL8	55336	NM_018378	M-017504-00	0.00163154	0.00118799	1.37336	0.137784	0.573536		0.00243707	0.00149948	1.62528	0.210928	0.839622		0.0020957	0.00159639	1.31278	0.118191	0.420937
SYNJ1	8867	NM_003895	M-019486-01	0.00143827	0.000798743	1.80066	0.255432	0.985639		0.00108302	0.000822121	1.31735	0.119701	0.523197		0.00095032	0.000723841	1.31288	0.118227	0.421053
CSNK1E	1454	NM_001894	M-003479-01	0.000796992	0.000748678	1.06453	0.0271588	0.186034		0.000755923	0.000743484	1.01673	0.00720596	0.133002		0.000801499	0.000609788	1.31439	0.118724	0.422673
AMHR2	269	NM_020547	M-005307-01	0.00430379	0.00331639	1.29773	0.113185	0.487369		0.00547222	0.00281323	1.94517	0.288958	1.11028		0.00373128	0.00283782	1.31484	0.118874	0.423159
CACNB3	784	NM_000725	M-008776-02	0.00246906	0.00211685	1.16638	0.0668411	0.325034		0.00193225	0.00210791	0.916667	-0.0377885	-0.0230642		0.00240778	0.00183055	1.31533	0.119034	0.423679
PPM1K	152926	NM_152542	M-018772-00	0.00113433	0.000798743	1.42014	0.152332	0.624495		0.00111748	0.000822121	1.35926	0.133303	0.570378		0.00095298	0.000723841	1.31656	0.119441	0.425003
MUL1	79594	NM_024544	M-007062-02	0.00215115	0.00150035	1.43377	0.156479	0.639023		0.00219623	0.0015753	1.39417	0.144314	0.60857		0.0019384	0.00147228	1.3166	0.119452	0.425041
KYNU	8942	NM_001032998	M-009867-02	0.00287139	0.00222003	1.2934	0.111734	0.482287		0.0029979	0.0028144	1.0652	0.0274308	0.203153		0.00264799	0.00200868	1.31827	0.120006	0.426842
TLL2	7093	NM_012465	M-006047-01	0.00178912	0.00155138	1.15325	0.0619218	0.307803		0.00182886	0.00171016	1.06941	0.0291446	0.209097		0.0021995	0.00166823	1.31847	0.120069	0.427048
MAP3K10	4294	NM_002446	M-003576-01	0.000972877	0.000537992	1.80835	0.257282	0.992118		0.000931804	0.000517914	1.79915	0.255067	0.992721		0.000858174	0.000650629	1.31899	0.120242	0.427612
TGFBR3	7049	NM_003243	M-010545-02	0.000754502	0.000537992	1.40244	0.146884	0.605413		0.000976039	0.000517914	1.88456	0.27521	1.06259		0.000858254	0.000650629	1.31911	0.120283	0.427743
DCLK3	85443	XM_047355	M-005337-00	0.00463667	0.00331639	1.39811	0.14554	0.600704		0.0041867	0.00281323	1.48822	0.172667	0.706912		0.00374459	0.00283782	1.31953	0.12042	0.428191
CR1	1378	NM_000573	M-007859-01	0.00222838	0.00211685	1.05269	0.0222987	0.169009		0.00103358	0.00210791	0.490334	-0.309508	-0.965538		0.00241684	0.00183055	1.32028	0.120665	0.428988
USP29	57663	NM_020903	M-006077-01	0.00285646	0.00211685	1.34939	0.130137	0.54675		0.00199654	0.00210791	0.947165	-0.0235745	0.026238		0.00241706	0.00183055	1.3204	0.120705	0.429117
MAP4K4	9448	NM_004834	M-003971-02	0.000915457	0.000748678	1.22276	0.0873425	0.396848		0.00108151	0.000743484	1.45465	0.162758	0.672542		0.000805472	0.000609788	1.32091	0.120872	0.429661
SPSB1	80176	NM_025106	M-015262-01	0.00192946	0.00150035	1.28601	0.109244	0.473566		0.00306795	0.0015753	1.94753	0.289485	1.1121		0.00194592	0.00147228	1.3217	0.121133	0.430509
C1RL	51279	NM_016546	M-007816-00	0.00280791	0.00222003	1.26481	0.102024	0.448275		0.00285179	0.0028144	1.01328	0.00573118	0.127886		0.00265502	0.00200868	1.32178	0.121159	0.430594
UBE2W	55284	NM_018299	M-009643-03	0.00171755	0.00118799	1.44576	0.160096	0.651692		0.00260665	0.00149948	1.73837	0.240142	0.940954		0.00211146	0.00159639	1.32265	0.121445	0.431526
KCNC2	3747	NM_139136	M-006221-01	0.00311174	0.00211685	1.46998	0.167312	0.676968		0.00216075	0.00210791	1.02506	0.0107513	0.145299		0.00242282	0.00183055	1.32355	0.121739	0.432483
PPP2R2B	5521	NM_181676	M-003022-02	0.00129747	0.000798743	1.6244	0.210692	0.82892		0.00108009	0.000822121	1.31378	0.118524	0.519116		0.000958474	0.000723841	1.32415	0.121937	0.433127
MIB2	142678	NM_080875	M-015287-02	0.00325066	0.00118799	2.73626	0.437157	1.62219		0.00171481	0.00149948	1.1436	0.0582753	0.310139		0.00211478	0.00159639	1.32473	0.122126	0.433742
TINAGL1	64129	NM_022164	M-008373-00	0.00286787	0.00222003	1.29182	0.111202	0.480423		0.00294593	0.0028144	1.04673	0.0198361	0.17681		0.00266315	0.00200868	1.32583	0.122487	0.434915
GPRC5A	9052	NM_003979	M-004576-01	0.00106085	0.000787362	1.34735	0.12948	0.54445		0.00112354	0.000745694	1.50671	0.178028	0.725508		0.00105683	0.000795884	1.32786	0.123154	0.437086
EIF2AK1	27102	NM_014413	M-005007-00	0.000935379	0.000537992	1.73865	0.240212	0.932323		0.000900428	0.000517914	1.73857	0.240192	0.941126		0.000864324	0.000650629	1.32844	0.123343	0.437703
GPR143	4935	NM_000273	M-005677-01	0.00421722	0.00331639	1.27163	0.10436	0.456458		0.00364175	0.00281323	1.29451	0.112105	0.496849		0.00377022	0.00283782	1.32856	0.123382	0.437828
CTSS	1520	NM_004079	M-005844-01	0.00299752	0.00222003	1.35022	0.130404	0.547685		0.00355229	0.0028144	1.26218	0.101123	0.458757		0.00267109	0.00200868	1.32978	0.123779	0.43912
GABRG3	2567	NM_033223	M-006175-01	0.00323948	0.00211685	1.53033	0.184785	0.738173		0.00263479	0.00210791	1.24995	0.0968932	0.444087		0.00243856	0.00183055	1.33214	0.124551	0.441634
CD97	976	NM_001784	M-003638-01	0.000754359	0.000787362	0.958084	-0.0185964	0.0257604		0.00105458	0.000745694	1.41423	0.15052	0.630095		0.001061	0.000795884	1.33311	0.124867	0.442662
CTSL2	1515	NM_001333	M-005842-02	0.00259495	0.00155138	1.67267	0.223411	0.873475		0.00297519	0.00171016	1.73972	0.240478	0.94212		0.00222833	0.00166823	1.33574	0.125724	0.445448
CLPX	10845	NM_006660	M-008763-00	0.00227319	0.00155138	1.46527	0.165918	0.672085		0.00221941	0.00171016	1.29778	0.113201	0.500653		0.00222842	0.00166823	1.3358	0.125742	0.445508
F2RL2	2151	NM_004101	M-005491-01	0.000474396	0.000787362	0.602513	-0.220033	-0.679841		0.000578847	0.000745694	0.776253	-0.109997	-0.273523		0.00106314	0.000795884	1.3358	0.125743	0.445511
ARAF	369	NM_001654	M-003563-03	0.000738446	0.000537992	1.3726	0.137543	0.57269		0.000831773	0.000517914	1.60601	0.205748	0.821654		0.000869734	0.000650629	1.33676	0.126053	0.446521
CCT8L2	150160	NM_014406	M-017648-03	0.0030129	0.00211685	1.42329	0.153293	0.627863		0.00251291	0.00210791	1.19213	0.0763237	0.372741		0.00244784	0.00183055	1.33721	0.1262	0.446998
GRM2	2912	NM_000839	M-005617-01	0.00315376	0.00331639	0.950962	-0.0218368	0.0144095		0.00261299	0.00281323	0.928822	-0.0320675	-0.00322039		0.00379611	0.00283782	1.33769	0.126354	0.4475
FBXL20	84961	NM_032875	M-015029-00	0.00199582	0.00118799	1.67999	0.225307	0.880115		0.00234123	0.00149948	1.56136	0.193503	0.779184		0.0021359	0.00159639	1.33796	0.126443	0.447789
KCNK2	3776	NM_014217	M-006261-01	0.00304438	0.00222003	1.37133	0.137141	0.571284		0.00292645	0.0028144	1.03981	0.0169556	0.166819		0.00268773	0.00200868	1.33806	0.126477	0.447899
CNGA2	1260	NM_005140	M-031937-00	0.00299958	0.00211685	1.417	0.151369	0.621122		0.00223308	0.00210791	1.05938	0.0250522	0.194902		0.00245013	0.00183055	1.33846	0.126607	0.448322
MRGPRX3	117195	NM_054031	M-005667-02	0.00105643	0.000787362	1.34173	0.127666	0.538093		0.00110435	0.000745694	1.48097	0.170547	0.699558		0.00106673	0.000795884	1.34031	0.127204	0.450266
TRIM54	57159	NM_187841	M-007032-01	0.00210748	0.00150035	1.40466	0.147572	0.607821		0.00185129	0.0015753	1.1752	0.0701102	0.351188		0.00197841	0.00147228	1.34377	0.128326	0.453916
GALR2	8811	NM_003857	M-004140-01	0.000801642	0.000787362	1.01814	0.00780615	0.118244		0.000842775	0.000745694	1.13019	0.0531505	0.292363		0.00106971	0.000795884	1.34405	0.128415	0.454205
PROC	5624	NM_000312	M-006007-01	0.00314577	0.00222003	1.417	0.151369	0.621121		0.00361652	0.0028144	1.28501	0.108905	0.485752		0.00270034	0.00200868	1.34434	0.128508	0.45451
ABCC8	6833	NM_000352	M-006622-02	0.00124567	0.000798743	1.55954	0.192996	0.766935		0.00111444	0.000822121	1.35557	0.132122	0.566278		0.000974251	0.000723841	1.34595	0.129028	0.4562
OIT3	170392	NM_152635	M-016942-00	0.00148311	0.00118799	1.24841	0.0963588	0.42843		0.00155761	0.00149948	1.03877	0.0165183	0.165302		0.00214984	0.00159639	1.34669	0.129269	0.456985
FBXL6	26233	NM_024555	M-012425-02	0.00217359	0.00150035	1.44872	0.160985	0.654807		0.00296987	0.0015753	1.88527	0.275373	1.06315		0.00198321	0.00147228	1.34703	0.129377	0.457338
IGBP1	3476	NM_001551	M-011298-01	0.00140701	0.000798743	1.76154	0.245891	0.952219		0.00113182	0.000822121	1.37671	0.138843	0.589591		0.000975111	0.000723841	1.34713	0.129411	0.457446
LGR6	59352	NM_001017404	M-005648-01	0.00106896	0.000787362	1.35765	0.132788	0.556035		0.00106927	0.000745694	1.43392	0.156524	0.650921		0.00107236	0.000795884	1.34739	0.129492	0.45771
RNF157	114804	NM_052916	M-022965-01	0.00201868	0.00150035	1.34547	0.128875	0.542328		0.00195852	0.0015753	1.24326	0.0945634	0.436006		0.0019848	0.00147228	1.34811	0.129726	0.458472
MYLIP	29116	NM_013262	M-006976-00	0.00200943	0.00150035	1.33931	0.126882	0.535347		0.00199973	0.0015753	1.26943	0.103608	0.467379		0.00198704	0.00147228	1.34963	0.130216	0.460065
RAB40AL	282808	NM_001031834	M-184616-01	0.00176329	0.00118799	1.48426	0.17151	0.691673		0.00149267	0.00149948	0.995459	-0.00197675	0.101151		0.00215472	0.00159639	1.34975	0.130253	0.460188
EFNA4	1945	NM_005227	M-006858-01	0.000787547	0.000748678	1.05192	0.0219811	0.167897		0.000776719	0.000743484	1.0447	0.018992	0.173882		0.00082351	0.000609788	1.35049	0.13049	0.460959
NLRC5	84166	NM_032206	M-018267-01	0.00198948	0.00150035	1.32601	0.122548	0.520167		0.00181708	0.0015753	1.15348	0.0620101	0.323093		0.00198965	0.00147228	1.3514	0.130784	0.461916
PANK2	80025	NM_024960	M-003797-03	0.000757628	0.000537992	1.40825	0.14868	0.611703		0.000878799	0.000517914	1.69681	0.229632	0.904499		0.000879715	0.000650629	1.3521	0.131009	0.462647
PCSK4	54760	NM_017573	M-013774-01	0.00351615	0.00211685	1.66103	0.220376	0.862844		0.00214327	0.00210791	1.01677	0.0072236	0.133063		0.00247594	0.00183055	1.35257	0.131159	0.463134
FBXL3	26224	NM_012158	M-012422-00	0.00211832	0.00150035	1.41188	0.149799	0.615624		0.00207984	0.0015753	1.32028	0.120665	0.526541		0.00199336	0.00147228	1.35392	0.131594	0.464551
UBE2H	7328	NM_182697	M-009134-02	0.00195963	0.00150035	1.30612	0.115982	0.497166		0.00193436	0.0015753	1.22793	0.0891736	0.417311		0.00199516	0.00147228	1.35515	0.131986	0.465826
CCR9	10803	NM_006641	M-005456-01	0.000599286	0.000787362	0.761132	-0.11854	-0.324327		0.000687805	0.000745694	0.922369	-0.0350955	-0.0137234		0.00107986	0.000795884	1.3568	0.132517	0.467554
KCNV2	169522	NM_133497	M-006279-01	0.00267803	0.00211685	1.2651	0.102124	0.448625		0.00224064	0.00210791	1.06296	0.0265189	0.19999		0.00248395	0.00183055	1.35694	0.13256	0.467694
SOCS1	8651	NM_003745	M-011511-04	0.00203329	0.00150035	1.35522	0.132008	0.553304		0.00279736	0.0015753	1.77576	0.249385	0.973013		0.00199871	0.00147228	1.35756	0.132759	0.468341
TAAR5	9038	NM_003967	M-005707-02	0.000565231	0.000787362	0.71788	-0.143948	-0.413327		0.000528783	0.000745694	0.709114	-0.149284	-0.409792		0.0010824	0.000795884	1.36	0.133538	0.470876
LMTK3	114783	NM_001080434	M-005338-03	0.00201937	0.00150035	1.34593	0.129023	0.542848		0.00160554	0.0015753	1.01919	0.00825667	0.136646		0.00200424	0.00147228	1.36132	0.133959	0.472247
RNF13	11342	NM_183384	M-006944-01	0.00338508	0.00155138	2.18199	0.338852	1.27785		0.00263532	0.00171016	1.54098	0.187797	0.759392		0.0022738	0.00166823	1.363	0.134495	0.473992
GPR52	9293	NM_005684	M-005580-01	0.000902305	0.000787362	1.14598	0.0591788	0.298195		0.000965516	0.000745694	1.29479	0.112199	0.497175		0.00108506	0.000795884	1.36334	0.134605	0.47435
CPA3	1359	NM_001870	M-005817-02	0.00226458	0.00155138	1.45973	0.164271	0.666318		0.00177902	0.00171016	1.04026	0.0171426	0.167467		0.00227756	0.00166823	1.36525	0.135213	0.476327
IP6K1	9807	NM_001006115	M-006737-02	0.000967801	0.000537992	1.79891	0.25501	0.98416		0.000960911	0.000517914	1.85535	0.268426	1.03906		0.000888525	0.000650629	1.36564	0.135336	0.476728
CXCR1	3577	NM_000634	M-005646-02	0.000799792	0.000787362	1.01579	0.00680252	0.114729		0.000729643	0.000745694	0.978474	-0.00945057	0.0752276		0.00108717	0.000795884	1.36599	0.135447	0.477088
GPR142	350383	NM_181790	M-005546-01	0.00403677	0.00331639	1.21722	0.0853675	0.389929		0.005885	0.00281323	2.0919	0.320541	1.21982		0.00388564	0.00283782	1.36924	0.136478	0.480444
STK25	10494	NM_006374	M-004873-01	0.000897131	0.000748678	1.19829	0.0785606	0.366086		0.00102954	0.000743484	1.38475	0.141371	0.59836		0.000837142	0.000609788	1.37284	0.137621	0.484162
GUCY2D	3000	NM_000180	M-005329-02	0.00118819	0.000748678	1.58706	0.200592	0.793544		0.000987328	0.000743484	1.32798	0.12319	0.535299		0.000837526	0.000609788	1.37347	0.13782	0.48481
SENP5	205564	NM_152699	M-005946-01	0.0019336	0.00155138	1.24637	0.0956487	0.425943		0.00201047	0.00171016	1.1756	0.07026	0.351708		0.00229507	0.00166823	1.37575	0.138539	0.48715
WDSUB1	151525	NM_152528	M-007203-01	0.00204903	0.00150035	1.3657	0.135356	0.565031		0.00172377	0.0015753	1.09425	0.0391152	0.243681		0.00203248	0.00147228	1.38049	0.140034	0.492015
PPEF1	5475	NM_152226	M-009479-01	0.00114685	0.000798743	1.43582	0.1571	0.641197		0.00108347	0.000822121	1.31789	0.11988	0.523819		0.000999719	0.000723841	1.38113	0.140235	0.492668
RNF180	285671	NM_178532	M-017714-01	0.00052377	0.00118799	0.440886	-0.355674	-1.15497		0.000784483	0.00149948	0.52317	-0.281357	-0.867895		0.00220538	0.00159639	1.38148	0.140345	0.493028
GPR156	165829	NM_153002	M-005508-00	0.00456858	0.00331639	1.37758	0.139115	0.5782		0.00411809	0.00281323	1.46383	0.16549	0.68202		0.00392329	0.00283782	1.3825	0.140666	0.494071
GABBR2	9568	NM_005458	M-005579-01	0.000977114	0.000787362	1.241	0.0937706	0.419364		0.00107923	0.000745694	1.44728	0.160552	0.664892		0.0011004	0.000795884	1.38262	0.140702	0.494187
[truncated: 758 more rows]
