# Supplementary material for: RNAi Screen and Proteomics Reveal NXF1 as a Novel Regulator of IRF5 Signaling
Source: Sci Rep. 2017 Jun 2;7:2683. doi: 10.1038/s41598-017-02857-z (PMC5457443; doi:10.1038/s41598-017-02857-z)
Supplement: Supplementary file 4 — Supplementary Dataset 3 [file 41598_2017_2857_MOESM4_ESM.xls]

## Sheet: validation screen
Supplementary Data 3. Validation RNAi screening using individual siRNA dulplex.
				Replicate 1	Replicate 2	Replicate 3
Gene Symbol	Entrez gene ID	Genbank Accession No.	Dharmacon Duplex ID	Luc/CTG Ratio	Luc/CTG Ratio	Luc/CTG Ratio
ASB11	140456	NM_001012428	D-013267-04	0.000817672	0.000688319	0.000676351
ASB11	140456	NM_001012428	D-013267-18	0.000801641	0.000587705	0.000630222
ASB11	140456	NM_001012428	D-013267-01	0.00119483	0.00129158	0.00121828
ASB11	140456	NM_001012428	D-013267-03	0.00141553	0.0014243	0.00135188
CBLL1	79872	NM_024814	D-007069-04	0.000690564	0.000540429	0.000508071
CBLL1	79872	NM_024814	D-007069-02	0.000657616	0.000395261	0.000305245
CBLL1	79872	NM_024814	D-007069-03	0.000483866	0.000364061	0.00037309
CBLL1	79872	NM_024814	D-007069-01	0.00172134	0.00143382	0.00153873
CNGA1	1259	NM_000087	D-006158-02	0.000671784	0.000451021	0.000734911
CNGA1	1259	NM_000087	D-006158-04	0.000635	0.00047666	0.000401055
CNGA1	1259	NM_000087	D-006158-03	0.000453504	0.00039585	0.000287237
CNGA1	1259	NM_000087	D-006158-01	0.00155099	0.00150623	0.0011879
CUL2	8453	NM_003591	D-007277-04	0.00065732	0.000567208	0.000389742
CUL2	8453	NM_003591	D-007277-03	0.000893589	0.000888929	0.000762469
CUL2	8453	NM_003591	D-007277-02	0.00172079	0.00157266	0.00158277
CUL2	8453	NM_003591	D-007277-01	0.00183709	0.00191341	0.00202193
DHX58	79132	NM_024119	D-010582-04	0.000561696	0.000655151	0.000672384
DHX58	79132	NM_024119	D-010582-01	0.00319868	0.00313227	0.00322474
DHX58	79132	NM_024119	D-010582-02	0.00148566	0.00122459	0.00143167
DHX58	79132	NM_024119	D-010582-03	0.00057384	0.000674466	0.00072316
DTX3L	151636	NM_138287	D-007143-03	0.00660927	0.00682518	0.00585018
DTX3L	151636	NM_138287	D-007143-04	0.028399	0.0253704	0.0217224
DTX3L	151636	NM_138287	D-007143-01	0.00102961	0.00106219	0.000932611
DTX3L	151636	NM_138287	D-007143-02	0.00189159	0.00173613	0.0015742
DUSP5	1847	NM_004419	D-003566-01	0.000355361	0.00016285	0.000226371
DUSP5	1847	NM_004419	D-003566-03	0.00037592	0.000363676	0.000216626
DUSP5	1847	NM_004419	D-003566-18	0.00259855	0.00221283	0.00169477
DUSP5	1847	NM_004419	D-003566-05	0.00140611	0.00135736	0.001292
ENPP7	339221	NM_178543	D-009059-02	0.0114262	0.00912475	0.00966456
ENPP7	339221	NM_178543	D-009059-01	0.0696869	0.0472216	0.049119
ENPP7	339221	NM_178543	D-009059-03	0.0325643	0.0235878	0.0252821
ENPP7	339221	NM_178543	D-009059-04	0.00144168	0.00120057	0.00105144
FBXO34	55030	NM_017943	D-020989-01	0.000614462	0.000647482	0.000628688
FBXO34	55030	NM_017943	D-020989-04	0.00065111	0.000526707	0.000423651
FBXO34	55030	NM_017943	D-020989-02	0.00180208	0.00172205	0.00200648
FBXO34	55030	NM_017943	D-020989-03	0.00155094	0.00144824	0.00138179
GPR132	29933	NM_013345	D-005507-04	0.01249	0.0117403	0.0100869
GPR132	29933	NM_013345	D-005507-03	0.021368	0.0198248	0.0162615
GPR132	29933	NM_013345	D-005507-05	0.00120145	0.00117864	0.00133475
GPR132	29933	NM_013345	D-005507-06	0.00376387	0.00344519	0.00286997
GPR85	54329	NM_018970	D-005605-02	0.000614427	0.000438277	0.000425627
GPR85	54329	NM_018970	D-005605-04	0.000901939	0.000843351	0.000798684
GPR85	54329	NM_018970	D-005605-03	0.00155978	0.00117645	0.0014409
GPR85	54329	NM_018970	D-005605-01	0.00246862	0.00229494	0.0017788
GPS1	2873	NM_004127	D-012272-03	0.000929008	0.000799256	0.000963288
GPS1	2873	NM_004127	D-012272-04	0.00292312	0.00303122	0.00327381
GPS1	2873	NM_004127	D-012272-02	0.00296263	0.00353201	0.00351071
GPS1	2873	NM_004127	D-012272-01	0.00100841	0.000925017	0.000925717
GRID2	2895	NM_001510	D-006188-02	0.000381462	0.000351167	0.000355433
GRID2	2895	NM_001510	D-006188-03	0.00079387	0.000728804	0.000865909
GRID2	2895	NM_001510	D-006188-01	0.00118258	0.000489917	0.00102971
GRID2	2895	NM_001510	D-006188-04	0.00112428	0.00110791	0.00115826
HUWE1	10075	NM_031407	D-007185-01	0.00090995	0.000773139	0.000786638
HUWE1	10075	NM_031407	D-007185-06	0.000777852	0.000656132	0.00069575
HUWE1	10075	NM_031407	D-007185-04	0.00050087	0.000365846	0.000392133
HUWE1	10075	NM_031407	D-007185-05	0.00239682	0.00193238	0.00152476
IKBKG	8517	NM_003639	D-003767-02	0.000370096	0.000330447	0.000344354
IKBKG	8517	NM_003639	D-003767-04	0.000753419	0.000806409	0.000639669
IKBKG	8517	NM_003639	D-003767-03	0.00040347	0.000370804	0.000303545
IKBKG	8517	NM_003639	D-003767-01	0.00207964	0.0025378	0.00153464
KCNN2	3781	NM_170775	D-006269-22	0.000433802	0.000469111	0.000436417
KCNN2	3781	NM_170775	D-006269-24	0.000435533	0.000227792	0.000271348
KCNN2	3781	NM_170775	D-006269-23	0.000952389	0.000796403	0.000798706
KCNN2	3781	NM_170775	D-006269-21	0.00360877	0.0033089	0.00327154
LOC729974	729974	XM_001131933	D-180651-16	0.000515896	0.000419832	0.000435871
LOC729974	729974	XM_001131933	D-180651-15	0.000653499	0.000629575	0.000524317
LOC729974	729974	XM_001131933	D-180651-14	0.00115909	0.00144197	0.000795272
LOC729974	729974	XM_001131933	D-180651-13	0.00134413	0.0012749	0.00105075
MAP2K2	5605	NM_030662	D-003573-04	0.00100183	0.000610222	0.000705436
MAP2K2	5605	NM_030662	D-003573-01	0.000725369	0.000813549	0.000590887
MAP2K2	5605	NM_030662	D-003573-07	0.000835018	0.00058503	0.000649616
MAP2K2	5605	NM_030662	D-003573-02	0.00228802	0.00183432	0.00173188
MAP4K1	11184	NM_007181	D-003586-01	0.00872118	0.0090902	0.00799074
MAP4K1	11184	NM_007181	D-003586-03	0.00777889	0.00631718	0.00568376
MAP4K1	11184	NM_007181	D-003586-06	0.00105749	0.000921334	0.000756527
MAP4K1	11184	NM_007181	D-003586-05	0.00482617	0.00443448	0.00375439
MMP11	4320	NM_005940	D-005953-03	0.000727758	0.000621589	0.000651007
MMP11	4320	NM_005940	D-005953-04	0.000998555	0.000791428	0.000694457
MMP11	4320	NM_005940	D-005953-01	0.000685869	0.000581606	0.000644516
MMP11	4320	NM_005940	D-005953-02	0.0020495	0.00151601	0.00187798
MMP24	10893	NM_006690	D-005963-04	0.000717298	0.000563628	0.000682045
MMP24	10893	NM_006690	D-005963-02	0.000363219	0.000285345	0.000239376
MMP24	10893	NM_006690	D-005963-05	0.00122511	0.000971878	0.000995359
MMP24	10893	NM_006690	D-005963-01	0.0026594	0.00185696	0.00189765
MRGPRG	386746	XM_001126608	D-180633-03	0.000473613	0.000397893	0.00042317
MRGPRG	386746	XM_001126608	D-180633-02	0.000403142	0.000407089	0.000348579
MRGPRG	386746	XM_001126608	D-180633-04	0.00208869	0.0015426	0.00140794
MRGPRG	386746	XM_001126608	D-180633-01	0.00176043	0.00159222	0.00143342
MYD88	4615	NM_002468	D-004769-01	0.000660654	0.000682129	0.000708968
MYD88	4615	NM_002468	D-004769-04	0.00133174	0.00125223	0.00117125
MYD88	4615	NM_002468	D-004769-02	0.000550006	0.00056174	0.000545708
MYD88	4615	NM_002468	D-004769-03	0.000722521	0.000679667	0.000640926
NXF1	10482	NM_006362	D-013680-04	0.00107371	0.00125894	0.00121094
NXF1	10482	NM_006362	D-013680-03	0.000326579	0.000286114	0.000341013
NXF1	10482	NM_006362	D-013680-01	0.000913912	0.000843454	0.000926264
NXF1	10482	NM_006362	D-013680-02	0.000343709	0.000333997	0.000243947
PFKM	5213	NM_000289	D-006765-05	0.00871772	0.00757975	0.00897875
PFKM	5213	NM_000289	D-006765-04	0.00541916	0.00636962	0.00409438
PFKM	5213	NM_000289	D-006765-03	0.00113313	0.00109499	0.000854507
PFKM	5213	NM_000289	D-006765-01	0.00255396	0.00167946	0.00240032
PSMA1	5682	NM_002786	D-010123-05	0.000776621	0.000655368	0.000692205
PSMA1	5682	NM_002786	D-010123-03	0.000452878	0.000443544	0.000515037
PSMA1	5682	NM_002786	D-010123-01	0.00117451	0.000905208	0.000739211
PSMA1	5682	NM_002786	D-010123-04	0.00141853	0.0017398	0.00147035
PSMA2	5683	NM_002787	D-011757-01	0.000313035	0.000229946	0.000254811
PSMA2	5683	NM_002787	D-011757-03	0.00107892	0.0010193	0.000782236
PSMA2	5683	NM_002787	D-011757-04	0.00114872	0.000783085	0.00061615
PSMA2	5683	NM_002787	D-011757-02	0.00212575	0.0027197	0.00167389
PSMA5	5686	NM_002790	D-011359-02	0.000962388	0.000719892	0.000750221
PSMA5	5686	NM_002790	D-011359-04	0.000484499	0.000429185	0.000307822
PSMA5	5686	NM_002790	D-011359-03	0.000827987	0.000682551	0.000686654
PSMA5	5686	NM_002790	D-011359-01	0.00114123	0.000752002	0.000931694
PSMA7	5688	NM_002792	D-004209-02	0.000496787	0.000380339	0.000342902
PSMA7	5688	NM_002792	D-004209-04	0.000604426	0.000464055	0.000520069
PSMA7	5688	NM_002792	D-004209-01	0.000554732	0.000573567	0.000356501
PSMA7	5688	NM_002792	D-004209-03	0.00111569	0.000639133	0.000719044
PSMB1	5689	NM_002793	D-011361-03	0.000910903	0.000757172	0.000621986
PSMB1	5689	NM_002793	D-011361-02	0.000411916	0.000339543	0.00041243
PSMB1	5689	NM_002793	D-011361-04	0.000748296	0.000520432	0.000511199
PSMB1	5689	NM_002793	D-011361-01	0.000767926	0.000619841	0.000542805
PSMB4	5692	NM_002796	D-011362-04	0.000971958	0.000957803	0.00106369
PSMB4	5692	NM_002796	D-011362-03	0.00070172	0.00058806	0.000638259
PSMB4	5692	NM_002796	D-011362-01	0.000806322	0.000688462	0.000684968
PSMB4	5692	NM_002796	D-011362-02	0.0017552	0.0013801	0.0011402
PSMB6	5694	NM_002798	D-006020-03	0.000336209	0.000303605	0.000259082
PSMB6	5694	NM_002798	D-006020-02	0.000519999	0.000387199	0.00027767
PSMB6	5694	NM_002798	D-006020-04	0.000336569	0.000277739	0.000342248
PSMB6	5694	NM_002798	D-006020-01	0.00114214	0.000899815	0.00087277
RIPK2	8767	NM_003821	D-003602-04	0.000482516	0.00044427	0.000333136
RIPK2	8767	NM_003821	D-003602-03	0.000610444	0.000554725	0.000646906
RIPK2	8767	NM_003821	D-003602-02	0.000899229	0.000917083	0.000823733
RIPK2	8767	NM_003821	D-003602-01	0.00185019	0.00154605	0.00233303
RNF26	79102	NM_032015	D-007060-17	0.000486434	0.000378358	0.000421856
RNF26	79102	NM_032015	D-007060-02	0.000916618	0.000754858	0.000714421
RNF26	79102	NM_032015	D-007060-03	0.00291787	0.00249147	0.00270184
RNF26	79102	NM_032015	D-007060-04	0.00387091	0.00317456	0.00300701
RNF39	80352	NM_025236	D-007074-02	0.00869648	0.00683759	0.00489497
RNF39	80352	NM_025236	D-007074-03	0.00976358	0.00758247	0.00825809
RNF39	80352	NM_025236	D-007074-04	0.00268921	0.00250017	0.00223657
RNF39	80352	NM_025236	D-007074-01	0.0025786	0.00169667	0.00225501
SCN5A	6331	NM_001099405	D-006500-05	0.0184162	0.00782189	0.0145693
SCN5A	6331	NM_001099405	D-006500-04	0.0187143	0.0162769	0.0145898
SCN5A	6331	NM_001099405	D-006500-03	0.00153983	0.00144085	0.00156926
SCN5A	6331	NM_001099405	D-006500-19	0.00301363	0.00285425	0.00353859
SOCS2	8835	NM_003877	D-017604-04	0.000685946	0.000722598	0.000799186
SOCS2	8835	NM_003877	D-017604-02	0.000243926	0.000240728	0.000218763
SOCS2	8835	NM_003877	D-017604-03	0.00198009	0.00175527	0.0014786
SOCS2	8835	NM_003877	D-017604-01	0.00117551	0.0011946	0.00107367
TACR3	6870	NM_001059	D-005735-02	0.000491608	0.000421385	0.000496387
TACR3	6870	NM_001059	D-005735-03	0.000890928	0.000645315	0.000631387
TACR3	6870	NM_001059	D-005735-04	0.00197507	0.00178366	0.0013941
TACR3	6870	NM_001059	D-005735-01	0.00218682	0.00167649	0.00160945
TLR7	51284	NM_016562	D-004714-04	0.000736357	0.000549581	0.000438013
TLR7	51284	NM_016562	D-004714-04	0.000529482	0.000468734	0.000448419
TLR7	51284	NM_016562	D-004714-04	0.000559641	0.000467248	0.000513599
TLR7	51284	NM_016562	D-004714-04	0.000324813	0.000359436	0.000267515
TMPRSS2	7113	NM_005656	D-006048-08	0.000315229	0.000238613	0.000255659
TMPRSS2	7113	NM_005656	D-006048-05	0.000815053	0.000832494	0.000773183
TMPRSS2	7113	NM_005656	D-006048-06	0.00115814	0.00061878	0.000821905
TMPRSS2	7113	NM_005656	D-006048-07	0.00134524	0.00103535	0.00113618
UBE2T	29089	NM_014176	D-004898-03	0.000902484	0.00103858	0.000840231
UBE2T	29089	NM_014176	D-004898-02	0.000922345	0.000794245	0.000761077
UBE2T	29089	NM_014176	D-004898-04	0.00175796	0.00133228	0.001341
UBE2T	29089	NM_014176	D-004898-01	0.00355766	0.00308029	0.00294804
UBR5	51366	NM_015902	D-007189-19	0.000601806	0.00049905	0.000400268
UBR5	51366	NM_015902	D-007189-02	0.000798293	0.000577468	0.000550562
UBR5	51366	NM_015902	D-007189-03	0.00385205	0.0020836	0.00205634
UBR5	51366	NM_015902	D-007189-18	0.00167363	0.00110421	0.00126874
YME1L1	10730	NM_014263	D-006103-05	0.000841924	0.000637585	0.000686192
YME1L1	10730	NM_014263	D-006103-02	0.000275597	0.000256843	0.000226241
YME1L1	10730	NM_014263	D-006103-04	0.00173232	0.00166929	0.0015251
YME1L1	10730	NM_014263	D-006103-03	0.00133086	0.00107325	0.0014292
CASP1	834	NM_033295	D-004401-03	0.000441599	0.000362475	0.000423167
CASP1	834	NM_033295	D-004401-18	0.00155962	0.00160618	0.00166958
CASP1	834	NM_033295	D-004401-02	0.00147677	0.00129493	0.00123331
CASP1	834	NM_033295	D-004401-05	0.00159017	0.0015727	0.00122568
CNR2	1269	NM_001841	D-005469-04	0.000522331	0.000510959	0.00045748
CNR2	1269	NM_001841	D-005469-03	0.000421438	0.000340125	0.000400293
CNR2	1269	NM_001841	D-005469-01	0.0068192	0.00525978	0.00489404
CNR2	1269	NM_001841	D-005469-05	0.00165071	0.00224092	0.00125746
EXOSC10	5394	NM_002685	D-010904-02	0.00131453	0.00125367	0.000882267
EXOSC10	5394	NM_002685	D-010904-01	0.00138446	0.00126193	0.00124073
EXOSC10	5394	NM_002685	D-010904-03	0.00268943	0.00237032	0.00230039
EXOSC10	5394	NM_002685	D-010904-04	0.00178391	0.00129753	0.00138551
GRK4	2868	NM_005307	D-004625-04	0.000514639	0.000426113	0.000442521
GRK4	2868	NM_005307	D-004625-03	0.00132705	0.00129906	0.000856011
GRK4	2868	NM_005307	D-004625-02	0.00216133	0.0021586	0.00201814
GRK4	2868	NM_005307	D-004625-01	0.00493178	0.00382335	0.00453183
HERC1	8925	NM_003922	D-007181-05	0.000717613	0.00065894	0.000636583
HERC1	8925	NM_003922	D-007181-04	0.00162816	0.00162877	0.00152699
HERC1	8925	NM_003922	D-007181-03	0.00135777	0.00113632	0.00110326
HERC1	8925	NM_003922	D-007181-01	0.00299006	0.0024497	0.00251991
HK2	3099	NM_000189	D-006735-03	0.00028573	0.000261623	0.000223542
HK2	3099	NM_000189	D-006735-04	0.00181233	0.00147711	0.00128184
HK2	3099	NM_000189	D-006735-02	0.00147995	0.00158371	0.00134865
HK2	3099	NM_000189	D-006735-05	0.00159536	0.00135471	0.00123187
MOB2	81532	NM_053005	D-019362-04	0.004206	0.00360803	0.00417408
MOB2	81532	NM_053005	D-019362-01	0.00194296	0.00226503	0.00177183
MOB2	81532	NM_053005	D-019362-03	0.0038433	0.00387595	0.00387571
MOB2	81532	NM_053005	D-019362-02	0.00396268	0.00354311	0.00305437
NEK7	140609	NM_133494	D-003795-09	0.00110867	0.000881105	0.000841002
NEK7	140609	NM_133494	D-003795-07	0.0027574	0.00174925	0.00216839
NEK7	140609	NM_133494	D-003795-10	0.00339961	0.00333128	0.00354404
NEK7	140609	NM_133494	D-003795-08	0.00170788	0.00178845	0.00159675
PANK4	55229	NM_018216	D-006759-04	0.000435431	0.000328195	0.000312575
PANK4	55229	NM_018216	D-006759-03	0.000458574	0.000374916	0.000403284
PANK4	55229	NM_018216	D-006759-01	0.0124107	0.0094279	0.0103534
PANK4	55229	NM_018216	D-006759-02	0.00219084	0.00206413	0.0018984
PCSK9	255738	NM_174936	D-005989-03	0.0155447	0.0131802	0.0125436
PCSK9	255738	NM_174936	D-005989-01	0.00283362	0.00258963	0.00172899
PCSK9	255738	NM_174936	D-005989-02	0.00328701	0.00268603	0.00246655
PCSK9	255738	NM_174936	D-005989-17	0.00164917	0.00144626	0.00140341
SPSB3	90864	NM_080861	D-017713-01	0.000860637	0.000566649	0.000589165
SPSB3	90864	NM_080861	D-017713-03	0.00160232	0.001474	0.00152628
SPSB3	90864	NM_080861	D-017713-02	0.00208243	0.00178008	0.00123665
SPSB3	90864	NM_080861	D-017713-04	0.00177808	0.00154642	0.00151742
STYK1	55359	NM_018423	D-003113-08	0.000372077	0.000321779	0.000243543
STYK1	55359	NM_018423	D-003113-07	0.0118609	0.0118384	0.0111558
STYK1	55359	NM_018423	D-003113-05	0.00147789	0.00103369	0.00109582
STYK1	55359	NM_018423	D-003113-06	0.00191291	0.00154614	0.00158497
TNIK	23043	XM_039796	D-004542-09	0.000587782	0.000499416	0.000609738
TNIK	23043	XM_039796	D-004542-03	0.00112451	0.00103232	0.00101353
TNIK	23043	XM_039796	D-004542-04	0.00130012	0.00143751	0.00135337
TNIK	23043	XM_039796	D-004542-07	0.00129663	0.00120627	0.00124668
TRPC3	7222	NM_003305	D-006509-03	0.0424685	0.034406	0.0306182
TRPC3	7222	NM_003305	D-006509-01	0.00176971	0.00106384	0.000974721
TRPC3	7222	NM_003305	D-006509-05	0.00246057	0.00193486	0.00222792
TRPC3	7222	NM_003305	D-006509-02	0.00142176	0.00113225	0.00116513
UBE2D3	7323	NM_181893	D-008478-04	0.00100059	0.00084802	0.000877996
UBE2D3	7323	NM_181893	D-008478-02	0.00392453	0.00208267	0.00208976
UBE2D3	7323	NM_181893	D-008478-01	0.00218153	0.00195574	0.00157712
UBE2D3	7323	NM_181893	D-008478-21	0.00185988	0.00166996	0.00157009
VIPR1	7433	NM_004624	D-005749-03	0.000883346	0.000771871	0.000707805
VIPR1	7433	NM_004624	D-005749-04	0.00358604	0.0032029	0.00278133
VIPR1	7433	NM_004624	D-005749-02	0.00208815	0.00167648	0.00189733
VIPR1	7433	NM_004624	D-005749-01	0.00173108	0.001614	0.00130327
ZNF330	27309	NM_014487	D-014202-03	0.000849811	0.000620573	0.000568649
ZNF330	27309	NM_014487	D-014202-02	0.00144868	0.00142759	0.00085331
ZNF330	27309	NM_014487	D-014202-04	0.00120354	0.00117016	0.00098758
ZNF330	27309	NM_014487	D-014202-01	0.00303784	0.00266497	0.00315219
